# Supplementary material for: Yttrium ethyl­enediammonium squarate tetra­hydrate
Source: Acta Crystallogr Sect E Struct Rep Online. 2011 Apr 7;67(Pt 5):m529–30. doi: 10.1107/S1600536811011251 (PMC3089218; doi:10.1107/S1600536811011251)
Supplement: Supplementary file 1 [file e-67-0m529-sup1.cif]

##############################################################################
#                                                                            #
# This CIF contains the data in a paper accepted for publication in          #
# Acta Crystallographica Section E. It conforms to the requirements of       #
# Notes for Authors for Acta Crystallographica Section E, and has been       #
# peer reviewed under the auspices of the IUCr Commission on Journals.       #
#                                                                            #
# Full details of the Crystallographic Information File format               #
# are given in the paper "The Crystallographic Information File (CIF):       #
# a New Standard Archive File for Crystallography" by S. R. Hall, F. H.      #
# Allen and I. D. Brown [Acta Cryst. (1991), A47, 655-685].                  #
#                                                                            #
# The current version of the core CIF dictionary is obtainable from          #
# ftp://ftp.iucr.org/pub/cif_core.dic.                                       #
#                                                                            #
# Software is freely available for graphical display of the structure(s)     #
# in this CIF. For information consult the CIF software page                 #
# http://www.iucr.org/resources/cif/software.                                #
#                                                                            #
# This file may be used for bona fide research purposes within the           #
# scientific community so long as proper attribution is given to the journal # 
# article from which it was obtained.                                        #
#                                                                            #
##############################################################################
data_I
_audit_creation_method     SHELXL-97
_chemical_name_systematic
;
<i>catena</i>-poly[sesqui(ethylenediammonium)
[[tetraaquabis(squarato-\k<i>O</i>)yttrium(III)]-\m-squarato-
\k^2^<i>O</i>:<i>O</i>']]
;
_chemical_name_common
;
Ethylenediammonium yttrium squarate tetrahydrate
;
_chemical_formula_moiety     '1.5(C2 H10 N2 2+), C12 H8 O16 Y 3-'
_chemical_formula_sum     'C15 H23 N3 O16 Y'
_chemical_formula_iupac     '(C2 H10 N2)1.5 [Y (C4 O4)3 (H2 O)4]'
_chemical_formula_weight     590.27
_chemical_melting_point     ?
_symmetry_cell_setting     monoclinic
_symmetry_space_group_name_H-M     P21/c
loop_
    _symmetry_equiv_pos_as_xyz
    'x, y, z'
    '-x, y+1/2, -z+1/2'
    '-x, -y, -z'
    'x, -y-1/2, z-1/2'
_cell_length_a     8.9780(2)
_cell_length_b     13.2864(3)
_cell_length_c     18.3970(4)
_cell_angle_alpha     90.00
_cell_angle_beta     90.9350(10)
_cell_angle_gamma     90.00
_cell_volume     2194.20(8)
_cell_formula_units_Z     4
_cell_measurement_reflns_used     57148
_cell_measurement_theta_min     2.91
_cell_measurement_theta_max     27.48
_cell_measurement_temperature     293(2)
_exptl_crystal_description     prism
_exptl_crystal_colour     colourless
_exptl_crystal_size_max     0.22
_exptl_crystal_size_mid     0.14
_exptl_crystal_size_min     0.12
_exptl_crystal_density_diffrn     1.787
_exptl_crystal_density_meas     ?
_exptl_crystal_density_method     'not measured'
_exptl_crystal_F_000     1204
_exptl_absorpt_coefficient_mu     2.746
_exptl_absorpt_correction_type     analytical
_exptl_absorpt_process_details
;
(de Meulenaer & Tompa, 1965)
;
_exptl_absorpt_correction_T_min     0.5833
_exptl_absorpt_correction_T_max     0.7340
_exptl_special_details
;
;
_diffrn_ambient_temperature     293(2)
_diffrn_radiation_type     MoK\a
_diffrn_radiation_wavelength     0.71073
_diffrn_radiation_source     'fine-focus sealed tube'
_diffrn_radiation_monochromator     'horizonally mounted graphite crystal'
_diffrn_measurement_device_type     'Nonius KappaCCD'
_diffrn_measurement_method     'CCD'
_diffrn_detector_area_resol_mean     9
_diffrn_reflns_number     23285
_diffrn_reflns_av_R_equivalents     0.0647
_diffrn_reflns_av_sigmaI/netI     0.0380
_diffrn_reflns_theta_min     2.94
_diffrn_reflns_theta_max     27.48
_diffrn_reflns_theta_full     27.48
_diffrn_measured_fraction_theta_max     0.997
_diffrn_measured_fraction_theta_full     0.997
_diffrn_reflns_limit_h_min     -11
_diffrn_reflns_limit_h_max     11
_diffrn_reflns_limit_k_min     -17
_diffrn_reflns_limit_k_max     17
_diffrn_reflns_limit_l_min     -23
_diffrn_reflns_limit_l_max     23
_diffrn_standards_number     ?
_diffrn_standards_interval_count     ?
_diffrn_standards_interval_time     ?
_diffrn_standards_decay_%     ?
_refine_special_details
;
Refinement of <i>F</i>^2^ against ALL reflections. The weighted <i>R</i>-factor
<i>wR</i> and goodness of fit <i>S</i> are based on <i>F</i>^2^, conventional
<i>R</i>-factors <i>R</i> are based on <i>F</i>, with <i>F</i> set to zero for
negative <i>F</i>^2^. The threshold expression of <i>F</i>^2^ >
2\s(<i>F</i>^2^) is used only for calculating <i>R</i>-factors(gt) <i>etc</i>.
and is not relevant to the choice of reflections for refinement.
<i>R</i>-factors based on <i>F</i>^2^ are statistically about twice as large
as those based on <i>F</i>, and <i>R</i>- factors based on ALL data will be
even larger.
;
_reflns_number_total     5016
_reflns_number_gt     4140
_reflns_threshold_expression     >2\s(I)
_refine_ls_structure_factor_coef     Fsqd
_refine_ls_matrix_type     full
_refine_ls_R_factor_all     0.0579
_refine_ls_R_factor_gt     0.0408
_refine_ls_wR_factor_gt     0.0929
_refine_ls_wR_factor_ref     0.1028
_refine_ls_goodness_of_fit_ref     1.096
_refine_ls_restrained_S_all     1.096
_refine_ls_number_reflns     5016
_refine_ls_number_parameters     316
_refine_ls_number_restraints     0
_refine_ls_hydrogen_treatment     constr
_refine_ls_weighting_scheme     calc
_refine_ls_weighting_details
         'calc w=1/[\s^2^(Fo^2^)+(0.0368P)^2^+4.9093P] where P=(Fo^2^+2Fc^2^)/3'
_atom_sites_solution_hydrogens     geom
_atom_sites_solution_primary     direct
_atom_sites_solution_secondary     difmap
_refine_ls_shift/su_max     0.002
_refine_ls_shift/su_mean     0.000
_refine_diff_density_max     1.772
_refine_diff_density_min     -0.624
_refine_ls_extinction_method     none
_refine_ls_extinction_coef     ?
loop_
    _atom_type_symbol
    _atom_type_description
    _atom_type_scat_dispersion_real
    _atom_type_scat_dispersion_imag
    _atom_type_scat_source
    'C' 'C' 0.0033 0.0016
                         'International Tables Vol C Tables 4.2.6.8 and 6.1.1.4'
    'N' 'N' 0.0061 0.0033
                         'International Tables Vol C Tables 4.2.6.8 and 6.1.1.4'
    'O' 'O' 0.0106 0.0060
                         'International Tables Vol C Tables 4.2.6.8 and 6.1.1.4'
    'Y' 'Y' -2.7962 3.5667
                         'International Tables Vol C Tables 4.2.6.8 and 6.1.1.4'
    'H' 'H' 0.0000 0.0000
                         'International Tables Vol C Tables 4.2.6.8 and 6.1.1.4'
_computing_data_collection     'COLLECT (Nonius, 2000)'
_computing_cell_refinement     'Dirax/lsq (Duisenberg, 1992)'
_computing_data_reduction     'EvalCCD (Duisenberg <i>et al.</i>, 2003)'
_computing_structure_solution     'SIR97 (Altomare <i>et al.</i>, 1999)'
_computing_structure_refinement     'SHELXL97 (Sheldrick, 2008)'
_computing_molecular_graphics     'DIAMOND (Brandenburg & Berndt, 2001)'
_computing_publication_material
                                   'WinGX publication routines (Farrugia, 1999)'
loop_
    _atom_site_type_symbol
    _atom_site_label
    _atom_site_fract_x
    _atom_site_fract_y
    _atom_site_fract_z
    _atom_site_U_iso_or_equiv
    _atom_site_adp_type
    _atom_site_calc_flag
    _atom_site_refinement_flags
    _atom_site_occupancy
    _atom_site_symmetry_multiplicity
    _atom_site_disorder_assembly
    _atom_site_disorder_group
    Y Y1 0.81967(3) 0.09385(2) 0.775395(16) 0.01739(9) Uani d . 1 1 . .
    O OW1 0.6982(2) -0.02399(18) 0.69447(13) 0.0255(5) Uani d . 1 1 . .
    H H911 0.6156 -0.0626 0.7085 0.038 Uiso d R 1 1 . .
    H H912 0.7647 -0.0720 0.6785 0.038 Uiso d R 1 1 . .
    O OW2 0.5760(3) 0.15385(18) 0.74497(16) 0.0332(6) Uani d . 1 1 . .
    H H921 0.4774 0.1303 0.7446 0.050 Uiso d R 1 1 . .
    H H922 0.5568 0.2216 0.7550 0.050 Uiso d R 1 1 . .
    O OW3 0.7609(4) 0.1825(2) 0.88343(19) 0.0653(12) Uani d . 1 1 . .
    H H931 0.7880 0.2376 0.9116 0.098 Uiso d R 1 1 . .
    H H932 0.7345 0.1447 0.9243 0.098 Uiso d R 1 1 . .
    O OW4 1.0544(3) 0.16009(19) 0.82212(15) 0.0332(6) Uani d . 1 1 . .
    H H941 1.1451 0.1438 0.8013 0.050 Uiso d R 1 1 . .
    H H942 1.0623 0.2267 0.8356 0.050 Uiso d R 1 1 . .
    C C1 0.3965(4) -0.0751(3) 0.9370(2) 0.0344(9) Uani d . 1 1 . .
    O O1 0.2824(3) -0.0919(3) 0.97182(19) 0.0618(10) Uani d . 1 1 . .
    C C2 0.4625(4) 0.0166(3) 0.90558(19) 0.0308(8) Uani d . 1 1 . .
    O O2 0.4298(4) 0.1078(2) 0.90299(18) 0.0567(9) Uani d . 1 1 . .
    C C3 0.5884(4) -0.0427(2) 0.88126(17) 0.0215(6) Uani d . 1 1 . .
    O O3 0.7096(2) -0.02378(17) 0.84855(13) 0.0260(5) Uani d . 1 1 . .
    C C4 0.5259(4) -0.1337(3) 0.91110(19) 0.0270(7) Uani d . 1 1 . .
    O O4 0.5696(3) -0.2235(2) 0.91517(16) 0.0389(6) Uani d . 1 1 . .
    C C5 0.9863(4) -0.0763(2) 0.60978(17) 0.0212(6) Uani d . 1 1 . .
    O O5 0.8971(3) -0.14412(17) 0.62986(14) 0.0283(5) Uani d . 1 1 . .
    C C6 1.0043(4) 0.0306(2) 0.62387(17) 0.0212(6) Uani d . 1 1 . .
    O O6 0.9443(3) 0.09575(17) 0.66401(13) 0.0278(5) Uani d . 1 1 . .
    C C7 1.1316(4) 0.0349(2) 0.57414(18) 0.0228(6) Uani d . 1 1 . .
    O O7 1.2148(3) 0.10214(18) 0.55251(16) 0.0356(6) Uani d . 1 1 . .
    C C8 1.1158(4) -0.0751(2) 0.56315(18) 0.0227(7) Uani d . 1 1 . .
    O O8 1.1858(3) -0.14202(19) 0.53033(16) 0.0368(6) Uani d . 1 1 . .
    C C9 0.8814(3) 0.4399(2) 0.72880(17) 0.0190(6) Uani d . 1 1 . .
    O O9 1.0131(2) 0.46219(16) 0.71244(13) 0.0244(5) Uani d . 1 1 . .
    C C10 0.7446(4) 0.4939(2) 0.74815(18) 0.0225(6) Uani d . 1 1 . .
    O O10 0.7095(3) 0.58392(18) 0.75490(17) 0.0360(6) Uani d . 1 1 . .
    C C11 0.6683(3) 0.3960(2) 0.75669(18) 0.0216(6) Uani d . 1 1 . .
    O O11 0.5417(3) 0.3661(2) 0.77318(16) 0.0351(6) Uani d . 1 1 . .
    C C12 0.8066(3) 0.3451(2) 0.73838(17) 0.0203(6) Uani d . 1 1 . .
    O O12 0.8488(3) 0.25554(17) 0.73267(15) 0.0316(6) Uani d . 1 1 . .
    N N1 0.1150(3) 0.2173(2) 1.13530(16) 0.0276(6) Uani d . 1 1 . .
    H H11 0.1863 0.2579 1.1230 0.033 Uiso d R 1 1 . .
    H H12 0.1531 0.1615 1.1520 0.033 Uiso d R 1 1 . .
    H H13 0.0618 0.2454 1.1688 0.033 Uiso d R 1 1 . .
    C C13 0.0190(4) 0.1952(3) 1.0706(2) 0.0315(8) Uani d . 1 1 . .
    H H131 -0.0192 0.2581 1.0511 0.038 Uiso calc R 1 1 . .
    H H132 -0.0654 0.1553 1.0858 0.038 Uiso calc R 1 1 . .
    C C14 0.0985(4) 0.1398(3) 1.0114(2) 0.0317(8) Uani d . 1 1 . .
    H H141 0.1488 0.0817 1.0323 0.038 Uiso calc R 1 1 . .
    H H142 0.0257 0.1156 0.9760 0.038 Uiso calc R 1 1 . .
    N N2 0.2096(3) 0.2041(2) 0.97398(16) 0.0300(7) Uani d . 1 1 . .
    H H21 0.2778 0.2278 1.0107 0.036 Uiso d R 1 1 . .
    H H22 0.1607 0.2561 0.9477 0.036 Uiso d R 1 1 . .
    H H23 0.2683 0.1717 0.9464 0.036 Uiso d R 1 1 . .
    N N3 0.4125(4) -0.4070(3) 0.93482(18) 0.0392(8) Uani d . 1 1 . .
    H H31 0.4774 -0.3779 0.9072 0.047 Uiso d R 1 1 . .
    H H32 0.3940 -0.3685 0.9718 0.047 Uiso d R 1 1 . .
    H H33 0.3306 -0.4175 0.9100 0.047 Uiso d R 1 1 . .
    C C15 0.4730(4) -0.5043(3) 0.9610(2) 0.0348(9) Uani d . 1 1 . .
    H H151 0.5550 -0.5246 0.9306 0.042 Uiso calc R 1 1 . .
    H H152 0.3963 -0.5555 0.9574 0.042 Uiso calc R 1 1 . .
loop_
    _atom_site_aniso_label
    _atom_site_aniso_U_11
    _atom_site_aniso_U_22
    _atom_site_aniso_U_33
    _atom_site_aniso_U_12
    _atom_site_aniso_U_13
    _atom_site_aniso_U_23
    Y1 0.01584(14) 0.01229(13) 0.02423(15) 0.00006(11) 0.00636(10) 0.00037(12)
    OW1 0.0212(11) 0.0241(12) 0.0313(12) -0.0036(9) 0.0061(9) -0.0030(10)
    OW2 0.0161(11) 0.0211(12) 0.0625(18) 0.0014(9) 0.0049(11) 0.0036(12)
    OW3 0.099(3) 0.0388(17) 0.060(2) -0.0325(18) 0.055(2) -0.0255(15)
    OW4 0.0302(13) 0.0235(12) 0.0456(16) -0.0003(10) -0.0048(11) -0.0100(11)
    C1 0.0197(16) 0.058(3) 0.0259(18) -0.0034(16) 0.0021(13) 0.0039(16)
    O1 0.0269(15) 0.104(3) 0.055(2) -0.0107(17) 0.0177(14) 0.011(2)
    C2 0.0284(18) 0.042(2) 0.0228(17) 0.0099(16) 0.0066(14) 0.0032(15)
    O2 0.068(2) 0.0505(19) 0.0524(19) 0.0358(17) 0.0266(17) 0.0089(15)
    C3 0.0219(15) 0.0236(16) 0.0190(15) 0.0011(13) 0.0032(12) 0.0002(12)
    O3 0.0234(11) 0.0234(12) 0.0317(13) 0.0022(9) 0.0116(10) 0.0058(10)
    C4 0.0217(16) 0.0335(18) 0.0257(17) -0.0081(14) -0.0004(13) 0.0042(14)
    O4 0.0408(15) 0.0259(13) 0.0498(17) -0.0086(12) 0.0008(13) 0.0090(12)
    C5 0.0258(16) 0.0155(14) 0.0224(15) 0.0002(12) 0.0017(12) 0.0011(11)
    O5 0.0297(12) 0.0183(11) 0.0373(14) -0.0060(10) 0.0110(10) -0.0002(10)
    C6 0.0249(15) 0.0158(14) 0.0232(16) -0.0003(12) 0.0055(12) 0.0006(12)
    O6 0.0352(13) 0.0170(11) 0.0317(13) -0.0019(10) 0.0166(10) -0.0012(10)
    C7 0.0238(16) 0.0182(15) 0.0265(16) 0.0022(12) 0.0068(13) 0.0024(12)
    O7 0.0364(14) 0.0196(12) 0.0517(16) -0.0027(11) 0.0238(12) 0.0033(11)
    C8 0.0243(16) 0.0182(15) 0.0258(16) 0.0005(12) 0.0025(13) -0.0006(12)
    O8 0.0382(14) 0.0227(13) 0.0500(17) 0.0037(11) 0.0193(12) -0.0081(11)
    C9 0.0183(14) 0.0160(14) 0.0229(15) 0.0008(11) 0.0034(12) -0.0004(12)
    O9 0.0177(11) 0.0168(11) 0.0390(14) -0.0030(9) 0.0086(9) -0.0019(10)
    C10 0.0195(15) 0.0193(15) 0.0289(17) 0.0032(12) 0.0023(12) -0.0001(13)
    O10 0.0253(12) 0.0161(12) 0.0668(19) 0.0064(10) 0.0064(12) -0.0027(12)
    C11 0.0174(14) 0.0193(15) 0.0282(16) 0.0020(12) 0.0045(12) 0.0017(13)
    O11 0.0181(11) 0.0275(13) 0.0602(18) 0.0025(10) 0.0131(11) 0.0071(12)
    C12 0.0185(14) 0.0177(14) 0.0247(16) 0.0015(12) 0.0040(12) 0.0036(12)
    O12 0.0275(12) 0.0132(11) 0.0546(16) 0.0009(9) 0.0149(11) 0.0046(11)
    N1 0.0320(15) 0.0198(13) 0.0314(16) 0.0027(12) 0.0110(12) 0.0010(12)
    C13 0.0216(16) 0.0338(19) 0.039(2) 0.0014(14) 0.0029(14) 0.0051(16)
    C14 0.040(2) 0.0239(17) 0.0309(19) 0.0005(15) -0.0044(15) 0.0000(14)
    N2 0.0353(16) 0.0283(15) 0.0267(15) 0.0109(13) 0.0061(12) -0.0009(12)
    N3 0.0367(18) 0.046(2) 0.0351(17) -0.0108(16) 0.0085(14) -0.0034(15)
    C15 0.0296(18) 0.044(2) 0.031(2) -0.0111(16) 0.0079(15) -0.0092(16)
_geom_special_details
;
All e.s.d.'s (except the e.s.d. in the dihedral angle between two l.s. planes)
are estimated using the full covariance matrix. The cell e.s.d.'s are taken
into account individually in the estimation of e.s.d.'s in distances, angles
and torsion angles; correlations between e.s.d.'s in cell parameters are only
used when they are defined by crystal symmetry. An approximate (isotropic)
treatment of cell e.s.d.'s is used for estimating e.s.d.'s involving l.s.
planes.
;
loop_
    _geom_bond_atom_site_label_1
    _geom_bond_atom_site_label_2
    _geom_bond_site_symmetry_2
    _geom_bond_distance
    _geom_bond_publ_flag
    Y1 O3 . 2.297(2) ?
    Y1 O12 . 2.304(2) ?
    Y1 O9 2_746 2.314(2) ?
    Y1 O6 . 2.351(2) ?
    Y1 OW3 . 2.377(3) ?
    Y1 OW2 . 2.386(2) ?
    Y1 OW1 . 2.409(2) ?
    Y1 OW4 . 2.428(2) ?
    OW1 H911 . 0.9405 ?
    OW1 H912 . 0.9255 ?
    OW2 H921 . 0.9388 ?
    OW2 H922 . 0.9354 ?
    OW3 H931 . 0.9277 ?
    OW3 H932 . 0.9382 ?
    OW4 H941 . 0.9307 ?
    OW4 H942 . 0.9214 ?
    C1 O1 . 1.237(4) ?
    C1 C2 . 1.476(5) ?
    C1 C4 . 1.484(5) ?
    C2 O2 . 1.249(5) ?
    C2 C3 . 1.454(5) ?
    C3 O3 . 1.277(4) ?
    C3 C4 . 1.445(5) ?
    C4 O4 . 1.257(5) ?
    C5 O5 . 1.265(4) ?
    C5 C6 . 1.453(4) ?
    C5 C8 . 1.456(4) ?
    C6 O6 . 1.264(4) ?
    C6 C7 . 1.476(4) ?
    C7 O7 . 1.234(4) ?
    C7 C8 . 1.482(4) ?
    C8 O8 . 1.250(4) ?
    C9 O9 . 1.261(4) ?
    C9 C12 . 1.439(4) ?
    C9 C10 . 1.471(4) ?
    O9 Y1 2_756 2.314(2) ?
    C10 O10 . 1.244(4) ?
    C10 C11 . 1.479(4) ?
    C11 O11 . 1.247(4) ?
    C11 C12 . 1.458(4) ?
    C12 O12 . 1.254(4) ?
    N1 C13 . 1.487(5) ?
    N1 H11 . 0.8700 ?
    N1 H12 . 0.8700 ?
    N1 H13 . 0.8700 ?
    C13 C14 . 1.504(5) ?
    C13 H131 . 0.9700 ?
    C13 H132 . 0.9700 ?
    C14 N2 . 1.491(5) ?
    C14 H141 . 0.9700 ?
    C14 H142 . 0.9700 ?
    N2 H21 . 0.9571 ?
    N2 H22 . 0.9479 ?
    N2 H23 . 0.8528 ?
    N3 C15 . 1.479(5) ?
    N3 H31 . 0.8700 ?
    N3 H32 . 0.8700 ?
    N3 H33 . 0.8700 ?
    C15 C15 3_647 1.512(8) ?
    C15 H151 . 0.9700 ?
    C15 H152 . 0.9700 ?
loop_
    _geom_angle_atom_site_label_1
    _geom_angle_atom_site_label_2
    _geom_angle_atom_site_label_3
    _geom_angle_site_symmetry_1
    _geom_angle_site_symmetry_3
    _geom_angle
    _geom_angle_publ_flag
    O3 Y1 O12 . . 152.48(8) ?
    O3 Y1 O9 . 2_746 73.35(8) ?
    O12 Y1 O9 . 2_746 131.37(8) ?
    O3 Y1 O6 . . 137.19(8) ?
    O12 Y1 O6 . . 68.55(8) ?
    O9 Y1 O6 2_746 . 77.00(8) ?
    O3 Y1 OW3 . . 75.14(9) ?
    O12 Y1 OW3 . . 81.46(10) ?
    O9 Y1 OW3 2_746 . 116.50(12) ?
    O6 Y1 OW3 . . 147.03(9) ?
    O3 Y1 OW2 . . 87.89(8) ?
    O12 Y1 OW2 . . 73.57(8) ?
    O9 Y1 OW2 2_746 . 150.02(8) ?
    O6 Y1 OW2 . . 103.86(9) ?
    OW3 Y1 OW2 . . 79.37(13) ?
    O3 Y1 OW1 . . 74.04(8) ?
    O12 Y1 OW1 . . 116.61(9) ?
    O9 Y1 OW1 2_746 . 81.66(8) ?
    O6 Y1 OW1 . . 71.68(8) ?
    OW3 Y1 OW1 . . 137.23(10) ?
    OW2 Y1 OW1 . . 70.61(9) ?
    O3 Y1 OW4 . . 114.74(9) ?
    O12 Y1 OW4 . . 71.35(9) ?
    O9 Y1 OW4 2_746 . 71.44(8) ?
    O6 Y1 OW4 . . 83.21(9) ?
    OW3 Y1 OW4 . . 74.20(11) ?
    OW2 Y1 OW4 . . 138.51(9) ?
    OW1 Y1 OW4 . . 146.71(8) ?
    Y1 OW1 H911 . . 122.4 ?
    Y1 OW1 H912 . . 110.8 ?
    H911 OW1 H912 . . 103.1 ?
    Y1 OW2 H921 . . 138.7 ?
    Y1 OW2 H922 . . 116.5 ?
    H921 OW2 H922 . . 98.3 ?
    Y1 OW3 H931 . . 142.9 ?
    Y1 OW3 H932 . . 117.9 ?
    H931 OW3 H932 . . 92.4 ?
    Y1 OW4 H941 . . 122.0 ?
    Y1 OW4 H942 . . 120.4 ?
    H941 OW4 H942 . . 105.7 ?
    O1 C1 C2 . . 133.9(4) ?
    O1 C1 C4 . . 136.9(4) ?
    C2 C1 C4 . . 89.2(3) ?
    O2 C2 C3 . . 134.3(4) ?
    O2 C2 C1 . . 136.1(3) ?
    C3 C2 C1 . . 89.6(3) ?
    O3 C3 C4 . . 133.1(3) ?
    O3 C3 C2 . . 135.3(3) ?
    C4 C3 C2 . . 91.6(3) ?
    C3 O3 Y1 . . 142.0(2) ?
    O4 C4 C3 . . 133.9(3) ?
    O4 C4 C1 . . 136.4(3) ?
    C3 C4 C1 . . 89.6(3) ?
    O5 C5 C6 . . 135.6(3) ?
    O5 C5 C8 . . 134.0(3) ?
    C6 C5 C8 . . 90.4(2) ?
    O6 C6 C5 . . 136.6(3) ?
    O6 C6 C7 . . 132.6(3) ?
    C5 C6 C7 . . 90.7(3) ?
    C6 O6 Y1 . . 135.7(2) ?
    O7 C7 C6 . . 134.9(3) ?
    O7 C7 C8 . . 136.6(3) ?
    C6 C7 C8 . . 88.4(2) ?
    O8 C8 C5 . . 133.6(3) ?
    O8 C8 C7 . . 136.0(3) ?
    C5 C8 C7 . . 90.3(2) ?
    O9 C9 C12 . . 132.6(3) ?
    O9 C9 C10 . . 137.1(3) ?
    C12 C9 C10 . . 90.2(2) ?
    C9 O9 Y1 . 2_756 139.9(2) ?
    O10 C10 C9 . . 135.0(3) ?
    O10 C10 C11 . . 135.7(3) ?
    C9 C10 C11 . . 89.2(2) ?
    O11 C11 C12 . . 133.8(3) ?
    O11 C11 C10 . . 137.0(3) ?
    C12 C11 C10 . . 89.2(2) ?
    O12 C12 C9 . . 132.7(3) ?
    O12 C12 C11 . . 135.9(3) ?
    C9 C12 C11 . . 91.4(2) ?
    C12 O12 Y1 . . 145.1(2) ?
    C13 N1 H11 . . 109.5 ?
    C13 N1 H12 . . 109.5 ?
    H11 N1 H12 . . 109.5 ?
    C13 N1 H13 . . 109.5 ?
    H11 N1 H13 . . 109.5 ?
    H12 N1 H13 . . 109.5 ?
    N1 C13 C14 . . 113.6(3) ?
    N1 C13 H131 . . 108.8 ?
    C14 C13 H131 . . 108.8 ?
    N1 C13 H132 . . 108.8 ?
    C14 C13 H132 . . 108.8 ?
    H131 C13 H132 . . 107.7 ?
    N2 C14 C13 . . 112.5(3) ?
    N2 C14 H141 . . 109.1 ?
    C13 C14 H141 . . 109.1 ?
    N2 C14 H142 . . 109.1 ?
    C13 C14 H142 . . 109.1 ?
    H141 C14 H142 . . 107.8 ?
    C14 N2 H21 . . 106.7 ?
    C14 N2 H22 . . 110.2 ?
    H21 N2 H22 . . 113.9 ?
    C14 N2 H23 . . 114.2 ?
    H21 N2 H23 . . 101.0 ?
    H22 N2 H23 . . 110.5 ?
    C15 N3 H31 . . 109.5 ?
    C15 N3 H32 . . 109.5 ?
    H31 N3 H32 . . 109.5 ?
    C15 N3 H33 . . 109.5 ?
    H31 N3 H33 . . 109.5 ?
    H32 N3 H33 . . 109.5 ?
    N3 C15 C15 . 3_647 110.7(4) ?
    N3 C15 H151 . . 109.5 ?
    C15 C15 H151 3_647 . 109.5 ?
    N3 C15 H152 . . 109.5 ?
    C15 C15 H152 3_647 . 109.5 ?
    H151 C15 H152 . . 108.1 ?
loop_
    _geom_hbond_atom_site_label_D
    _geom_hbond_atom_site_label_H
    _geom_hbond_atom_site_label_A
    _geom_hbond_site_symmetry_A
    _geom_hbond_distance_DH
    _geom_hbond_distance_HA
    _geom_hbond_distance_DA
    _geom_hbond_angle_DHA
    N1 H12 O3 3_657 0.87 2.21 3.027(4) 157
    N1 H12 O9 4_466 0.87 2.36 2.929(4) 123
    N1 H11 O4 3_657 0.87 2.36 2.995(4) 131
    N1 H11 O7 4_466 0.87 2.28 2.987(4) 138
    N1 H13 O6 4_466 0.87 2.36 2.970(4) 127
    N1 H13 O12 4_466 0.87 2.26 3.032(4) 148
    N2 H23 O2 . 0.85 1.87 2.707(4) 167
    N2 H21 O4 3_657 0.96 1.92 2.832(4) 159
    N2 H21 O7 4_466 0.96 2.46 2.952(4) 112
    N2 H22 O5 2_656 0.95 2.01 2.929(4) 163
    N3 H31 O4 . 0.87 2.22 2.843(4) 129
    N3 H32 O8 4_456 0.87 2.18 2.788(4) 127
    N3 H33 OW1 2_646 0.87 2.40 2.997(4) 126
    OW1 H911 O11 2_646 0.94 1.74 2.676(3) 175
    OW1 H912 O5 . 0.93 1.78 2.687(3) 166
    OW2 H922 O11 . 0.94 1.95 2.885(4) 173
    OW2 H921 O10 2_646 0.94 1.79 2.726(3) 179
    OW3 H931 O8 2_756 0.93 1.94 2.857(4) 172
    OW3 H932 O1 3_657 0.94 2.04 2.954(5) 163
    OW4 H942 O5 2_756 0.92 1.86 2.779(3) 172
    OW4 H941 O10 2_746 0.93 1.86 2.761(4) 163
_iucr_refine_instructions_details
;
TITL import in P 21/c
CELL  0.71073   8.9780  13.2864  18.3970   90.000   90.935   90.000
ZERR     4.00   0.0002   0.0003   0.0004    0.000    0.001    0.000
LATT   1
SYMM  - X, 1/2 + Y, 1/2 - Z
SFAC  C    N    O    Y      H
UNIT  60   12   64   4     92
MERG   2
EQIV $1 1-x, -y, 2-z
EQIV $2 -1+x, 1/2-y, 1/2+z
EQIV $3 1-x, 1/2+y, 3/2-z
EQIV $4 -1+x, -1/2-y, 1/2+z
EQIV $5 1-x, -1/2+y, 3/2-z
EQIV $6 2-x, 1/2+y, 3/2-z
EQIV $7 2-x, -1/2+y, 3/2-z
FMAP  -2
PLAN -20
SIZE     0.12   0.14   0.22
TEMP   20.00
BOND
BOND $H
HTAB N1 O3_$1
HTAB N1 O9_$2
HTAB N1 O4_$1
HTAB N1 O7_$2
HTAB N1 O6_$2
HTAB N1 O12_$2
HTAB N2 O2
HTAB N2 O4_$1
HTAB N2 O7_$2
HTAB N2 O5_$3
HTAB N3 O4
HTAB N3 O8_$4
HTAB N3 OW1_$5
HTAB OW1 O11_$5
HTAB OW1 O5
HTAB OW2 O11
HTAB OW2 O10_$5
HTAB OW3 O8_$6
HTAB OW3 O1_$1
HTAB OW4 O5_$6
HTAB OW4 O10_$7
L.S.   40
ACTA
WGHT    0.036800    4.909300
FVAR       0.62446
Y1    4    0.819669    0.093853    0.775395    11.00000    0.01584    0.01229 =
         0.02423    0.00037    0.00636    0.00006
OW1   3    0.698155   -0.023985    0.694469    11.00000    0.02116    0.02410 =
         0.03132   -0.00296    0.00607   -0.00358
AFIX   3  0.9700
H911  5    0.615589   -0.062551    0.708462    11.00000   -1.50000
H912  5    0.764719   -0.072046    0.678542    11.00000   -1.50000
AFIX   0
OW2   3    0.575996    0.153852    0.744966    11.00000    0.01613    0.02107 =
         0.06247    0.00364    0.00493    0.00136
AFIX   3  0.9700
H921  5    0.477377    0.130335    0.744593    11.00000   -1.50000
H922  5    0.556800    0.221611    0.754965    11.00000   -1.50000
AFIX   0
OW3   3    0.760882    0.182458    0.883431    11.00000    0.09856    0.03877 =
         0.06021   -0.02547    0.05461   -0.03247
AFIX   3  0.9700
H931  5    0.788033    0.237644    0.911557    11.00000   -1.50000
H932  5    0.734543    0.144691    0.924348    11.00000   -1.50000
AFIX   0
OW4   3    1.054449    0.160087    0.822123    11.00000    0.03017    0.02351 =
         0.04562   -0.01004   -0.00479   -0.00029
AFIX   3  0.9700
H941  5    1.145111    0.143809    0.801308    11.00000   -1.50000
H942  5    1.062304    0.226703    0.835573    11.00000   -1.50000
AFIX   0
C1    1    0.396511   -0.075073    0.937029    11.00000    0.01965    0.05767 =
         0.02594    0.00392    0.00215   -0.00341
O1    3    0.282408   -0.091886    0.971822    11.00000    0.02694    0.10382 =
         0.05530    0.01108    0.01767   -0.01073
C2    1    0.462512    0.016555    0.905583    11.00000    0.02839    0.04153 =
         0.02280    0.00319    0.00664    0.00991
O2    3    0.429777    0.107843    0.902989    11.00000    0.06803    0.05049 =
         0.05243    0.00889    0.02656    0.03581
C3    1    0.588379   -0.042740    0.881263    11.00000    0.02194    0.02362 =
         0.01905    0.00015    0.00318    0.00113
O3    3    0.709587   -0.023784    0.848551    11.00000    0.02337    0.02340 =
         0.03169    0.00577    0.01160    0.00219
C4    1    0.525904   -0.133733    0.911101    11.00000    0.02172    0.03346 =
         0.02575    0.00418   -0.00045   -0.00813
O4    3    0.569623   -0.223499    0.915168    11.00000    0.04083    0.02594 =
         0.04983    0.00895    0.00076   -0.00858
C5    1    0.986312   -0.076294    0.609783    11.00000    0.02575    0.01547 =
         0.02241    0.00111    0.00175    0.00017
O5    3    0.897134   -0.144121    0.629858    11.00000    0.02972    0.01833 =
         0.03729   -0.00018    0.01100   -0.00604
C6    1    1.004344    0.030617    0.623873    11.00000    0.02485    0.01579 =
         0.02321    0.00057    0.00550   -0.00028
O6    3    0.944339    0.095755    0.664011    11.00000    0.03519    0.01699 =
         0.03171   -0.00123    0.01663   -0.00185
C7    1    1.131591    0.034931    0.574137    11.00000    0.02377    0.01818 =
         0.02653    0.00240    0.00679    0.00224
O7    3    1.214798    0.102141    0.552505    11.00000    0.03642    0.01955 =
         0.05166    0.00332    0.02383   -0.00268
C8    1    1.115774   -0.075106    0.563148    11.00000    0.02428    0.01822 =
         0.02575   -0.00062    0.00246    0.00045
O8    3    1.185809   -0.142022    0.530329    11.00000    0.03818    0.02271 =
         0.04997   -0.00812    0.01933    0.00366
C9    1    0.881391    0.439860    0.728797    11.00000    0.01825    0.01598 =
         0.02287   -0.00037    0.00340    0.00077
O9    3    1.013116    0.462194    0.712436    11.00000    0.01766    0.01678 =
         0.03899   -0.00190    0.00858   -0.00303
C10   1    0.744614    0.493870    0.748147    11.00000    0.01946    0.01928 =
         0.02892   -0.00010    0.00226    0.00317
O10   3    0.709470    0.583921    0.754897    11.00000    0.02529    0.01608 =
         0.06678   -0.00271    0.00641    0.00640
C11   1    0.668343    0.395986    0.756694    11.00000    0.01735    0.01934 =
         0.02820    0.00166    0.00449    0.00196
O11   3    0.541661    0.366124    0.773179    11.00000    0.01814    0.02746 =
         0.06017    0.00706    0.01315    0.00249
C12   1    0.806609    0.345145    0.738382    11.00000    0.01851    0.01770 =
         0.02466    0.00360    0.00399    0.00149
O12   3    0.848786    0.255544    0.732669    11.00000    0.02746    0.01317 =
         0.05455    0.00461    0.01494    0.00092
N1    2    0.115011    0.217320    1.135300    11.00000    0.03204    0.01976 =
         0.03144    0.00095    0.01097    0.00274
AFIX   3  0.8900
H11   5    0.186337    0.257906    1.122981    11.00000   -1.20000
H12   5    0.153079    0.161536    1.151984    11.00000   -1.20000
H13   5    0.061780    0.245445    1.168776    11.00000   -1.20000
AFIX   0
C13   1    0.019016    0.195227    1.070619    11.00000    0.02163    0.03377 =
         0.03915    0.00511    0.00289    0.00144
AFIX  23
H131  5   -0.019180    0.258124    1.051098    11.00000   -1.20000
H132  5   -0.065449    0.155339    1.085806    11.00000   -1.20000
AFIX   0
C14   1    0.098459    0.139759    1.011426    11.00000    0.04016    0.02393 =
         0.03086   -0.00004   -0.00444    0.00051
AFIX  23
H141  5    0.148796    0.081676    1.032250    11.00000   -1.20000
H142  5    0.025750    0.115594    0.975965    11.00000   -1.20000
AFIX   0
N2    2    0.209646    0.204057    0.973980    11.00000    0.03531    0.02831 =
         0.02670   -0.00088    0.00610    0.01091
AFIX   3  0.8900
H21   5    0.277828    0.227755    1.010671    11.00000   -1.20000
H22   5    0.160666    0.256109    0.947698    11.00000   -1.20000
H23   5    0.268271    0.171709    0.946432    11.00000   -1.20000
AFIX   0
N3    2    0.412536   -0.407021    0.934821    11.00000    0.03672    0.04599 =
         0.03510   -0.00338    0.00854   -0.01079
AFIX   3  0.8900
H31   5    0.477399   -0.377858    0.907210    11.00000   -1.20000
H32   5    0.393980   -0.368493    0.971825    11.00000   -1.20000
H33   5    0.330643   -0.417509    0.910038    11.00000   -1.20000
AFIX   0
C15   1    0.473041   -0.504283    0.960989    11.00000    0.02964    0.04398 =
         0.03095   -0.00920    0.00789   -0.01112
AFIX  23
H151  5    0.555041   -0.524617    0.930604    11.00000   -1.20000
H152  5    0.396282   -0.555501    0.957385    11.00000   -1.20000
HKLF    4
REM  import in P 21/c
REM R1 =  0.0408 for   4140 Fo > 4sig(Fo)  and  0.0579 for all   5016 data
REM    316 parameters refined using      0 restraints
END
WGHT      0.0365      4.9071
REM Highest difference peak  1.772,  deepest hole -0.624,  1-sigma level  0.127
Q1    1   0.4810  0.2122  0.4179  11.00000  0.05    1.77
Q2    1   0.7644  0.0618  0.7984  11.00000  0.05   -0.62
Q3    1   0.8745  0.0600  0.7544  11.00000  0.05   -0.54
Q4    1   0.2880 -0.1525  0.9531  11.00000  0.05    0.50
Q5    1   0.8829  0.1397  0.7660  11.00000  0.05   -0.50
Q6    1   0.5938  0.0601  0.8399  11.00000  0.05   -0.47
Q7    1   0.8336  0.4796  0.7520  11.00000  0.05    0.46
Q8    1   0.6867  0.4536  0.7593  11.00000  0.05    0.45
Q9    1   0.3868 -0.0169  0.9539  11.00000  0.05   -0.45
Q10   1   0.7741  0.1288  0.8018  11.00000  0.05   -0.43
Q11   1   0.5012 -0.0628  0.9368  11.00000  0.05   -0.42
Q12   1   0.7046  0.0545  0.7629  11.00000  0.05   -0.42
Q13   1   0.6289  0.0156  0.8917  11.00000  0.05   -0.42
Q14   1   0.9125 -0.0363  0.6811  11.00000  0.05   -0.42
Q15   1   0.4755 -0.3460  0.9401  11.00000  0.05    0.41
Q16   1   0.5412  0.0611  0.9099  11.00000  0.05   -0.40
Q17   1   0.8199  0.0123  0.7400  11.00000  0.05   -0.40
Q18   1   0.8410  0.0812  0.5975  11.00000  0.05   -0.40
Q19   1   0.8004  0.0958  0.7596  11.00000  0.05   -0.40
Q20   1   1.0629 -0.0229  0.5927  11.00000  0.05   -0.39
;
data_global
_journal_date_recd_electronic     2011-03-07
_journal_date_accepted     2011-03-25
_journal_name_full     'Acta Crystallographica, Section E'
_journal_year     2011
_journal_volume     67
_journal_issue      5
_journal_page_first     m529
_journal_page_last     m530
_journal_paper_category     QM
_journal_coeditor_code     RU2003
_publ_contact_author_name     'Zenkhri Louiza'
_publ_contact_author_address
;
Facult\'e des Sciences et Technologie et Sciences de la Mati\`ere
Universit\'e Kasdi Merbah Ouargla
Route Gardaia, Ourgla
Algeria
;
_publ_contact_author_email     'louizazenkhri@yahoo.fr'
_publ_contact_author_fax     '33 2 23 23 57 14'
_publ_contact_author_phone     '33 2 23 23 59 59'
_publ_section_title
;
Yttrium ethylenediammonium squarate tetrahydrate
;
loop_
    _publ_author_name
    _publ_author_footnote
    _publ_author_address
    'Zenkhri, Louiza' .
;
Facult\'e des Sciences et Technologie et Sciences de la Mati\`ere
Universit\'e Kasdi Merbah Ouargla
Route Gardaia, Ourgla
Algeria
;
    'Audebrand, Nathalie' .
;
Laboratoire Sciences Chimiques de Rennes (CNRS, UMR 6226)
Universit\'e de Rennes 1, Avenue du G\'en\'eral Leclerc, 35042 Rennes Cedex,
France
;
    'Bataille, Thierry' .
;
Laboratoire Sciences Chimiques de Rennes (CNRS, UMR 6226)
Universit\'e de Rennes 1, Avenue du G\'en\'eral Leclerc, 35042 Rennes Cedex,
France
;
_publ_section_synopsis     .
