# Supplementary material for: Yttrium ethyl­enediammonium squarate tetra­hydrate
Source: Acta Crystallogr Sect E Struct Rep Online. 2011 Apr 7;67(Pt 5):m529–30. doi: 10.1107/S1600536811011251 (PMC3089218; doi:10.1107/S1600536811011251)
Supplement: Supplementary file 2 [file e-67-0m529-Isup2.hkl]

#
# h,k,l, Fc-squared, Fo-squared, sigma(Fo-squared) and status flag
#
data_I
_shelx_title ' import in P 21/c'
_shelx_refln_list_code          4
_shelx_F_calc_maximum      289.57
_exptl_crystal_F_000      1204.00
_reflns_d_resolution_high  0.7702
 
loop_
 _symmetry_equiv_pos_as_xyz
 'x, y, z'
 '-x, y+1/2, -z+1/2'
 '-x, -y, -z'
 'x, -y-1/2, z-1/2'
 
_cell_length_a     8.9780
_cell_length_b    13.2864
_cell_length_c    18.3970
_cell_angle_alpha  90.000
_cell_angle_beta   90.935
_cell_angle_gamma  90.000
 
_shelx_F_squared_multiplier     1.000
 
loop_
 _refln_index_h
 _refln_index_k
 _refln_index_l
 _refln_F_squared_calc
 _refln_F_squared_meas
 _refln_F_squared_sigma
 _refln_observed_status
   2   0   0      415.79      252.25     17.80 o
   3   0   0    20839.45    21615.75    529.82 o
   4   0   0      815.03     1105.60     26.95 o
   5   0   0     5877.30     5730.24     87.79 o
   6   0   0     1743.00     1821.72     33.87 o
   7   0   0     4431.41     4382.27     86.74 o
   8   0   0     4681.08     4597.34     73.86 o
   9   0   0      309.43      274.05     29.00 o
  10   0   0     1813.68     1703.97    105.38 o
  11   0   0     1734.07     1656.81    118.85 o
   2   1   0       96.46      218.67     13.96 o
   3   1   0     3279.67     3743.43     49.82 o
   4   1   0    10281.38    10229.80    131.54 o
   5   1   0     3662.45     3970.84     44.04 o
   6   1   0      488.13      501.28     11.25 o
   7   1   0     2096.32     2190.45     28.32 o
   8   1   0      543.36      629.30     13.64 o
   9   1   0      540.44      577.67     43.09 o
  10   1   0     1022.87     1049.54     40.13 o
  11   1   0      309.00      272.92     22.64 o
   0   2   0    27083.13     7486.48   6731.38 o
   1   2   0     1576.78      933.16     37.71 o
   2   2   0      244.08      490.81     13.32 o
   3   2   0     3770.17     4640.11     79.57 o
   4   2   0     1810.64     1766.85     37.63 o
   5   2   0       88.55       54.42     11.39 o
   6   2   0     1257.62     1244.45     37.18 o
   7   2   0     1142.92     1174.14     43.07 o
   8   2   0       24.18       22.60     10.63 o
   9   2   0      255.13      242.15     18.22 o
  10   2   0      530.67      488.26     14.76 o
  11   2   0      280.85      282.73     20.89 o
   1   3   0    14124.15    13505.61    416.21 o
   2   3   0     5736.54     4984.90    261.52 o
   3   3   0     1093.50     1309.65     30.34 o
   4   3   0     9764.96    10327.04    191.10 o
   5   3   0     1892.82     1900.45     29.67 o
   6   3   0     2082.04     2056.67     42.30 o
   7   3   0     2839.17     2983.51     57.80 o
   8   3   0       85.52      133.78     47.51 o
   9   3   0     1852.23     1845.49     29.88 o
  10   3   0     1297.91     1272.20     51.03 o
  11   3   0       83.82       54.30     23.47 o
   0   4   0    26385.64    26586.45    425.45 o
   1   4   0      341.55      502.55      8.95 o
   2   4   0      686.97      813.84     36.72 o
   3   4   0     9308.37     8230.30    391.17 o
   4   4   0      807.85      947.68     19.93 o
   5   4   0     3367.54     3423.75     63.62 o
   6   4   0      307.88      281.44     19.57 o
   7   4   0     1671.04     1697.01     46.94 o
   8   4   0     4693.48     4860.90     99.19 o
   9   4   0      527.52      488.23     17.49 o
  10   4   0      201.79      219.55     33.61 o
  11   4   0      834.09      922.58     37.91 o
   1   5   0     1526.19     1751.14     21.33 o
   2   5   0    10013.10    11412.64    126.47 o
   3   5   0     1110.66     1236.62     31.99 o
   4   5   0      856.95      897.34     17.99 o
   5   5   0     1124.21     1222.33     31.34 o
   6   5   0       16.82      -10.54     27.88 o
   7   5   0      362.36      389.74     30.04 o
   8   5   0      205.87      219.44     16.91 o
   9   5   0      110.71       51.14     31.02 o
  10   5   0      278.82      246.04     57.22 o
  11   5   0       44.25      -18.84     47.06 o
   0   6   0    10460.10    10195.92    151.88 o
   1   6   0     2132.17     1953.46     54.68 o
   2   6   0     4775.46     4930.46     53.95 o
   3   6   0     3303.32     3317.83     44.66 o
   4   6   0     3449.68     3640.37     67.42 o
   5   6   0     4060.57     4121.93    117.07 o
   6   6   0     2700.13     2615.12     76.43 o
   7   6   0      185.10      169.30     15.18 o
   8   6   0     1241.16     1241.40     47.72 o
   9   6   0     1213.27     1207.73     67.16 o
  10   6   0      241.68      200.20     24.26 o
   1   7   0    10353.82    10944.37    139.02 o
   2   7   0     3677.07     3795.42    112.47 o
   3   7   0      275.19      357.01     16.21 o
   4   7   0      292.87      211.84      9.01 o
   5   7   0     1727.74     1690.65     47.28 o
   6   7   0      291.52      317.56     17.60 o
   7   7   0     5409.51     5229.66    148.49 o
   8   7   0     1429.42     1432.91     67.46 o
   9   7   0      386.89      397.68     35.60 o
  10   7   0      825.47      782.07     50.62 o
   0   8   0     1698.00     1589.84     69.23 o
   1   8   0     1900.80     1905.36     25.29 o
   2   8   0       55.50       44.67     15.53 o
   3   8   0     2250.73     2322.98     29.63 o
   4   8   0        7.59       -7.00      9.85 o
   5   8   0      492.09      476.82     28.92 o
   6   8   0       39.27       38.44     29.19 o
   7   8   0       28.61       17.60     16.20 o
   8   8   0      313.00      314.69     26.49 o
   9   8   0        4.11       42.71     68.56 o
  10   8   0      241.69      355.06     61.88 o
   1   9   0     5228.12     5144.50     85.82 o
   2   9   0     2059.48     2013.25     33.48 o
   3   9   0      366.14      386.99     27.19 o
   4   9   0      103.98      116.37     21.98 o
   5   9   0      495.36      475.07     13.26 o
   6   9   0       23.34       55.64     33.37 o
   7   9   0      603.45      556.62     40.85 o
   8   9   0      132.17       73.98     18.56 o
   9   9   0      548.14      468.25     35.59 o
   0  10   0     3328.76     3652.74     62.53 o
   1  10   0       25.07       36.56     13.54 o
   2  10   0     5198.14     4801.28     68.62 o
   3  10   0     1002.50     1208.93     28.82 o
   4  10   0      679.88      663.77     31.99 o
   5  10   0     1590.50     1490.70     29.64 o
   6  10   0     1233.16     1325.20     76.24 o
   7  10   0      236.45      261.85     24.00 o
   8  10   0     1565.41     1513.54     81.33 o
   9  10   0      741.67      760.74    112.28 o
   1  11   0     1075.72     1069.31     29.14 o
   2  11   0        3.45       48.59     14.92 o
   3  11   0       60.28       51.28     13.84 o
   4  11   0      736.76      647.94     17.56 o
   5  11   0        2.00      -21.41     21.41 o
   6  11   0      447.82      452.92     49.77 o
   7  11   0       58.55       38.69     36.07 o
   8  11   0        3.74      -26.40     33.96 o
   0  12   0     2804.75     2630.87     96.03 o
   1  12   0      492.30      573.38     19.60 o
   2  12   0     2119.19     2176.87     36.34 o
   3  12   0     1213.92     1132.00     33.05 o
   4  12   0       74.51      113.98     29.15 o
   5  12   0      764.77      822.05     30.05 o
   6  12   0      364.72      315.83     26.73 o
   7  12   0       27.36       74.42     53.25 o
   8  12   0     1127.38     1050.92    121.41 o
   1  13   0     2600.87     2586.72     54.63 o
   2  13   0     3117.80     3184.98     42.27 o
   3  13   0       31.92       35.82     22.57 o
   4  13   0     2359.28     2449.04     46.73 o
   5  13   0      875.26      886.75     20.49 o
   6  13   0      863.51      780.59     56.13 o
   7  13   0      980.68     1024.97    104.76 o
   0  14   0      139.14       36.70     44.08 o
   1  14   0      178.55      243.41     47.33 o
   2  14   0      398.44      408.98     35.31 o
   3  14   0       42.80       -6.60     22.28 o
   4  14   0       31.82        5.36     16.13 o
   5  14   0      839.86      807.75     24.86 o
   6  14   0      849.84      914.36    121.41 o
   1  15   0      105.50      138.66     18.40 o
   2  15   0      160.94      171.35     32.91 o
   3  15   0       19.66       39.25     38.22 o
   4  15   0     1976.33     1915.15     41.14 o
   5  15   0      104.40      162.74     24.78 o
   0  16   0     5619.64     5763.67    176.24 o
   1  16   0      715.37      776.69     39.81 o
   2  16   0      542.99      508.59     22.03 o
   3  16   0      606.59      629.85     37.94 o
   4  16   0       37.20       26.44     44.76 o
   1  17   0      189.35      255.75     31.31 o
 -11   1   1       85.99      124.96     19.21 o
 -10   1   1      795.58      737.26     48.94 o
  -9   1   1     4081.75     4079.51     44.65 o
  -8   1   1      612.27      469.61     19.17 o
  -7   1   1     5139.28     4976.03    110.94 o
  -6   1   1      977.72      881.77     27.30 o
  -5   1   1     1082.66      918.30     18.66 o
  -4   1   1     1579.64     1490.49     40.55 o
  -3   1   1      177.51      239.81      7.01 o
  -2   1   1      812.50      789.35     50.92 o
  -1   1   1      135.30       62.00    108.67 o
   1   1   1    19254.43     2482.78   3103.09 o
   2   1   1     5166.12     4925.06     90.21 o
   3   1   1      320.99      298.74     10.58 o
   4   1   1     4135.29     3933.63     59.58 o
   5   1   1      795.25      814.90     23.94 o
   6   1   1     3112.48     3287.09    107.63 o
   7   1   1     2409.63     2437.73     48.23 o
   8   1   1     2635.96     2569.11     69.24 o
   9   1   1      504.83      482.54     16.92 o
  10   1   1      922.65      924.43     31.38 o
  11   1   1       44.45       20.68     24.45 o
 -11   2   1      454.95      492.78     43.50 o
 -10   2   1      101.58       62.70     12.93 o
  -9   2   1     2850.95     2872.80     45.94 o
  -8   2   1     5380.75     5193.59    235.39 o
  -7   2   1       18.35       11.77     26.90 o
  -6   2   1      410.59      342.51     29.40 o
  -5   2   1    12007.98    12521.71    144.26 o
  -4   2   1      289.94      298.00      9.62 o
  -3   2   1     1016.64     1421.27     21.79 o
  -2   2   1     6691.84     7032.49    172.15 o
  -1   2   1     1535.49     1635.75     62.35 o
   0   2   1     6904.02     3508.73   1137.46 o
   1   2   1     1323.54     1604.97     46.70 o
   2   2   1     4003.99     4321.73     67.94 o
   3   2   1    28203.38    26675.68    433.78 o
   4   2   1      470.97      356.56     13.78 o
   5   2   1     3634.10     3978.55     61.82 o
   6   2   1     1070.54     1049.99     33.16 o
   7   2   1      322.65      338.00     17.92 o
   8   2   1     3706.21     3426.91     78.52 o
   9   2   1     3262.75     3208.99     94.01 o
  10   2   1       17.56       16.06     18.37 o
  11   2   1      583.54      638.49     24.48 o
 -11   3   1      130.79      156.34     50.17 o
 -10   3   1        2.79      -11.02     37.88 o
  -9   3   1      164.87      164.68     53.65 o
  -8   3   1       27.37       11.68     13.23 o
  -7   3   1      791.19      738.31     32.24 o
  -6   3   1        2.32       -9.95     15.18 o
  -5   3   1      310.97      249.88     17.95 o
  -4   3   1      370.47      546.27     16.91 o
  -3   3   1      545.38      850.49     15.46 o
  -2   3   1     5404.98     5420.80     78.75 o
  -1   3   1     1315.36     1496.79     20.41 o
   0   3   1     8669.83     8118.79     84.73 o
   1   3   1      499.00      606.90     20.59 o
   2   3   1       74.53       81.12      9.60 o
   3   3   1      766.04      622.63     30.56 o
   4   3   1     4858.44     4809.25    105.58 o
   5   3   1        3.86      -12.64     17.06 o
   6   3   1      100.20       83.79      8.96 o
   7   3   1     1125.14     1051.28     36.90 o
   8   3   1      120.91      136.81     25.70 o
   9   3   1       15.99      -14.19     14.90 o
  10   3   1        9.59       10.48     21.35 o
  11   3   1       73.11       81.44     42.63 o
 -11   4   1      617.90      708.95     52.15 o
 -10   4   1       89.24       76.38     21.72 o
  -9   4   1      869.02      949.80     28.74 o
  -8   4   1     2439.39     2500.85     60.64 o
  -7   4   1     1037.66     1079.72     34.31 o
  -6   4   1     1242.21     1168.46     26.40 o
  -5   4   1     1785.71     1829.67     45.62 o
  -4   4   1       23.27       45.38     19.71 o
  -3   4   1     8215.02     8461.72    180.91 o
  -2   4   1     6224.40     6129.38    168.15 o
  -1   4   1      214.47      251.28     10.67 o
   0   4   1     1839.05     1852.08     21.75 o
   1   4   1     7417.39     6567.20     77.77 o
   2   4   1      208.27      122.57      8.55 o
   3   4   1    15541.25    15371.60    590.95 o
   4   4   1     1300.12     1237.75     20.80 o
   5   4   1     1253.06     1173.30     33.34 o
   6   4   1     4047.70     4038.51    101.35 o
   7   4   1       12.33       40.97     19.75 o
   8   4   1     1366.87     1327.05     65.78 o
   9   4   1      703.17      676.22     27.73 o
  10   4   1       16.80        7.64     24.72 o
  11   4   1     1763.31     1701.02     75.85 o
 -11   5   1       51.32      149.99     62.93 o
 -10   5   1     2277.33     2289.45     75.77 o
  -9   5   1     1669.38     1742.15     52.85 o
  -8   5   1      184.72      238.73     27.60 o
  -7   5   1     4053.94     4076.98     60.01 o
  -6   5   1     8331.41     8896.58    128.77 o
  -5   5   1     3797.42     4232.60     83.30 o
  -4   5   1    11589.78    11334.67    154.66 o
  -3   5   1      139.60      150.23      9.81 o
  -2   5   1    18016.53    20530.37    258.54 o
  -1   5   1      281.35      645.03     10.86 o
   0   5   1     5326.55     5048.27     51.33 o
   1   5   1     4802.01     5046.91     62.29 o
   2   5   1    15091.81    14541.37    169.27 o
   3   5   1       17.74       -5.14     12.60 o
   4   5   1     5655.30     5462.38    286.83 o
   5   5   1      349.75      325.31     13.29 o
   6   5   1     2332.92     2344.47     56.77 o
   7   5   1     2243.32     2220.96     44.04 o
   8   5   1      361.85      351.26     30.98 o
   9   5   1       32.11      -16.82     21.20 o
  10   5   1     2106.29     1913.21    161.33 o
  11   5   1      484.41      551.74     53.99 o
 -10   6   1       60.59       -2.84     40.12 o
  -9   6   1      100.61      137.20     26.42 o
  -8   6   1      346.30      403.35     26.20 o
  -7   6   1      809.62      807.94     29.77 o
  -6   6   1       18.44       24.24     16.12 o
  -5   6   1      666.44      729.49     37.96 o
  -4   6   1       37.57       35.18     11.49 o
  -3   6   1      273.15      264.30      8.41 o
  -2   6   1      255.68      257.18     14.44 o
  -1   6   1      350.77      338.75     11.21 o
   0   6   1     9253.18     9879.72    117.92 o
   1   6   1     2522.33     2284.89     25.04 o
   2   6   1       90.13       53.40     10.29 o
   3   6   1      140.57      104.70     16.48 o
   4   6   1      152.16      161.34     12.16 o
   5   6   1     1424.60     1328.34     38.19 o
   6   6   1      175.24      222.27     17.81 o
   7   6   1      538.66      458.77     33.78 o
   8   6   1      290.71      253.51     39.70 o
   9   6   1      706.53      698.70     60.81 o
  10   6   1      508.06      467.30     51.40 o
 -10   7   1      283.43      328.29     26.99 o
  -9   7   1       65.29       83.74     23.36 o
  -8   7   1        2.09        4.23     21.16 o
  -7   7   1     2643.64     2604.21     80.89 o
  -6   7   1     2128.38     2092.47     48.35 o
  -5   7   1      751.40      818.85     30.14 o
  -4   7   1     4614.07     5116.59    138.83 o
  -3   7   1      658.22      640.06     19.68 o
  -2   7   1      526.42      354.48     11.86 o
  -1   7   1      606.98      688.28     21.20 o
   0   7   1     1749.29     1602.96     25.68 o
   1   7   1     1920.32     1695.83     36.86 o
   2   7   1     5681.77     6360.18     99.01 o
   3   7   1      484.46      399.51     17.10 o
   4   7   1     2697.01     2789.36     57.05 o
   5   7   1      277.83      246.69     18.67 o
   6   7   1     1635.80     1567.43     38.14 o
   7   7   1     1890.76     1778.45     81.50 o
   8   7   1      123.73       77.34     27.59 o
   9   7   1       11.29       28.44     15.30 o
  10   7   1     1033.06     1082.74     30.20 o
 -10   8   1     2216.49     2285.46     61.16 o
  -9   8   1     1401.72     1460.34     85.46 o
  -8   8   1     3677.25     3673.55     51.29 o
  -7   8   1      577.90      595.99     20.27 o
  -6   8   1     1533.37     1640.65     31.98 o
  -5   8   1     1921.93     1969.27    123.12 o
  -4   8   1      621.53      560.47     29.56 o
  -3   8   1      498.08      422.08     12.14 o
  -2   8   1     7270.72     7936.42    118.54 o
  -1   8   1      561.41      659.20     34.43 o
   0   8   1    14808.54    15093.27    167.08 o
   1   8   1     2226.02     2189.08     31.66 o
   2   8   1     6709.67     7113.21     85.07 o
   3   8   1     9824.64     9972.19    106.53 o
   4   8   1       31.40       40.85     14.82 o
   5   8   1     1764.65     1914.69     26.59 o
   6   8   1     4120.92     3919.95    102.61 o
   7   8   1      359.43      386.35     33.05 o
   8   8   1     2329.27     2444.64    121.08 o
   9   8   1     2209.94     2113.51    123.56 o
  10   8   1       56.60       85.76     25.34 o
  -9   9   1      187.49      199.93     50.12 o
  -8   9   1       30.07       10.12     36.10 o
  -7   9   1     2031.07     2099.69     98.82 o
  -6   9   1      381.24      368.35     55.96 o
  -5   9   1     1212.17     1182.31     35.25 o
  -4   9   1      910.91      741.24     41.86 o
  -3   9   1       58.68      114.01     14.34 o
  -2   9   1     4612.73     4657.72     53.56 o
  -1   9   1     1026.96     1129.39     23.07 o
   0   9   1      181.66      168.67     15.13 o
   1   9   1     1251.98     1291.56     21.43 o
   2   9   1     3770.70     3645.45     43.30 o
   3   9   1      309.63      349.85     16.82 o
   4   9   1      104.08      135.96     22.79 o
   5   9   1      506.62      495.25     22.44 o
   6   9   1      121.01      117.61     45.56 o
   7   9   1      203.93      175.90     20.99 o
   8   9   1       82.89      103.76     41.63 o
   9   9   1      590.74      608.11     35.08 o
  -9  10   1      202.17      161.94     37.26 o
  -8  10   1      816.75      817.43     38.36 o
  -7  10   1       15.88       23.42     27.48 o
  -6  10   1      122.89      107.71     25.88 o
  -5  10   1      389.96      301.26     21.62 o
  -4  10   1      766.69      673.18     32.40 o
  -3  10   1      149.86      194.32     16.23 o
  -2  10   1      240.31      251.12     17.59 o
  -1  10   1      638.55      703.84     23.20 o
   0  10   1     6544.09     7255.41     80.47 o
   1  10   1      353.63      327.17     16.26 o
   2  10   1     2089.42     2008.02     56.52 o
   3  10   1       95.79      207.01     15.85 o
   4  10   1      194.64      163.45     17.80 o
   5  10   1      243.10      240.03     25.26 o
   6  10   1      121.25      144.74     21.67 o
   7  10   1      281.91      284.35     21.51 o
   8  10   1      854.55      826.96     51.83 o
   9  10   1      419.09      512.97    133.46 o
  -8  11   1       21.06      -19.47     19.47 o
  -7  11   1     3395.51     3290.98    137.52 o
  -6  11   1     2399.94     2364.27     55.01 o
  -5  11   1      552.71      574.27     27.72 o
  -4  11   1     4431.35     4212.09     85.12 o
  -3  11   1      457.55      398.54     15.80 o
  -2  11   1     1466.90     1465.24     37.57 o
  -1  11   1     3624.20     3791.92     46.71 o
   0  11   1       16.01       68.72     24.99 o
   1  11   1      864.65      954.52     24.75 o
   2  11   1     8871.64     9002.08    103.54 o
   3  11   1       29.51      -10.89     13.90 o
   4  11   1     3993.85     3999.39     48.75 o
   5  11   1     2032.54     1939.21     49.55 o
   6  11   1      257.66      295.35     27.01 o
   7  11   1     2718.83     2680.27     63.10 o
   8  11   1      180.92      142.06     33.27 o
  -8  12   1      124.45      110.71     31.55 o
  -7  12   1       97.98       80.58     35.69 o
  -6  12   1      535.55      477.46     27.92 o
  -5  12   1     1711.46     1587.24     50.16 o
  -4  12   1        1.56      -17.03     17.03 o
  -3  12   1     3830.60     3971.24     49.28 o
  -2  12   1      891.27      915.42     20.60 o
  -1  12   1      235.35      323.66     26.48 o
   0  12   1     4655.98     4576.01     56.73 o
   1  12   1     3367.00     3171.80     41.28 o
   2  12   1       49.58       56.43     31.04 o
   3  12   1     6727.75     6699.14     76.58 o
   4  12   1     1083.51     1119.62     40.83 o
   5  12   1      870.56      823.40     21.16 o
   6  12   1      478.89      450.24     45.40 o
   7  12   1        8.46       52.95     64.60 o
   8  12   1      476.53      439.72     81.83 o
  -7  13   1       11.54       24.77     24.53 o
  -6  13   1       11.27      -19.86     33.54 o
  -5  13   1       97.68      119.03     17.31 o
  -4  13   1      879.88      879.04     47.38 o
  -3  13   1      191.91      213.75     26.55 o
  -2  13   1       31.24       16.02     18.28 o
  -1  13   1       68.23      117.52     20.69 o
   0  13   1       77.00      100.52     18.53 o
   1  13   1       23.31       68.89     18.59 o
   2  13   1       37.95      119.01     31.57 o
   3  13   1      290.17      338.27     22.33 o
   4  13   1      134.23      190.43     45.19 o
   5  13   1       66.62       93.87     39.85 o
   6  13   1        9.33       14.93     30.09 o
   7  13   1       34.28       -8.17     31.23 o
  -6  14   1      256.68      254.21     49.62 o
  -5  14   1     1628.04     1498.43     41.45 o
  -4  14   1       20.27       45.54     21.54 o
  -3  14   1      935.37      907.56     35.71 o
  -2  14   1      246.11      275.01     19.81 o
  -1  14   1      188.02      274.59     32.50 o
   0  14   1     3458.16     3642.68     63.95 o
   1  14   1      872.96      877.58     28.98 o
   2  14   1       53.06       61.72     19.46 o
   3  14   1     2520.89     2655.14     40.77 o
   4  14   1      317.06      373.07     52.93 o
   5  14   1      930.00      846.54     46.28 o
   6  14   1     1008.24      982.72     40.83 o
  -5  15   1       47.30       20.38     39.90 o
  -4  15   1     1717.43     1607.81     61.58 o
  -3  15   1      156.26      222.98     22.02 o
  -2  15   1      456.17      472.50     32.33 o
  -1  15   1     1251.55     1406.67     29.99 o
   0  15   1        3.49       -7.17     28.72 o
   1  15   1     1940.26     2058.68     61.74 o
   2  15   1      631.43      601.26     38.83 o
   3  15   1        1.15       54.12     29.78 o
   4  15   1      954.86      990.76     37.12 o
   5  15   1      155.12      177.49     31.04 o
  -4  16   1      155.22      201.08     53.34 o
  -3  16   1        5.72        2.66     35.90 o
  -2  16   1      147.05      219.27     24.41 o
  -1  16   1       32.21       20.93     21.59 o
   0  16   1       53.94       68.35     21.79 o
   1  16   1      304.18      313.33     32.07 o
   2  16   1      234.64      303.72     20.16 o
   3  16   1      154.17      115.10     38.61 o
   4  16   1        5.11      -26.17     26.17 o
  -1  17   1     1103.63     1179.07     86.57 o
   0  17   1       12.19      154.02     65.96 o
   1  17   1     1646.15     1661.29     66.54 o
 -11   0   2      978.11      957.00     54.70 o
 -10   0   2       36.30      130.16    103.25 o
  -9   0   2     1175.64     1108.98     75.85 o
  -8   0   2     5324.67     5081.22    420.18 o
  -7   0   2      115.74      174.06     34.96 o
  -6   0   2     7727.80     7606.89    216.98 o
  -5   0   2     3595.35     3724.11     62.94 o
  -4   0   2     3476.92     3254.04     51.36 o
  -3   0   2     2216.71     3034.73     47.82 o
  -2   0   2    17117.16    17755.21    223.59 o
  -1   0   2       80.61      241.46     82.11 o
   1   0   2    23640.43    21014.18    691.44 o
   2   0   2      654.70      672.76     69.81 o
   3   0   2    10863.12     9900.38    421.96 o
   4   0   2     6832.81     6333.08    433.20 o
   5   0   2       80.93      108.15     19.60 o
   6   0   2     5238.37     5099.96    167.10 o
   7   0   2     1205.96     1254.54     27.69 o
   8   0   2     3811.36     3795.72     68.02 o
   9   0   2     1568.34     1601.77     53.35 o
  10   0   2        2.10      -15.78     15.78 o
  11   0   2     1548.71     1650.26     56.52 o
 -11   1   2       19.36       40.37     16.77 o
 -10   1   2      124.73      162.30     19.59 o
  -9   1   2      402.29      421.34     18.59 o
  -8   1   2      359.07      358.43     21.44 o
  -7   1   2     1056.85     1016.24     18.79 o
  -6   1   2      488.50      561.59     32.61 o
  -5   1   2      240.57      209.32     16.98 o
  -4   1   2    12469.84    12941.19    241.26 o
  -3   1   2       54.92       74.98     12.50 o
  -2   1   2       69.15      204.75     19.69 o
  -1   1   2    23020.96    19900.19    670.72 o
   1   1   2     7347.07     8346.11    113.78 o
   2   1   2    15004.43    13192.93    219.07 o
   3   1   2     2465.07     3247.18     52.74 o
   4   1   2    16667.67    18568.74    236.37 o
   5   1   2      450.65      339.21     17.93 o
   6   1   2       36.52       24.34     10.39 o
   7   1   2     4313.83     4536.96    163.38 o
   8   1   2       64.94       41.16     15.92 o
   9   1   2      100.29      110.68     11.62 o
  10   1   2       86.45      128.45     14.82 o
  11   1   2      262.77      296.83     39.39 o
 -11   2   2      456.65      452.49     39.55 o
 -10   2   2      406.10      420.68     33.08 o
  -9   2   2       17.04        2.69     29.68 o
  -8   2   2      977.07      909.45     27.79 o
  -7   2   2        4.88       24.77     13.29 o
  -6   2   2      228.71      316.15     13.54 o
  -5   2   2     2862.41     2584.28     34.34 o
  -4   2   2     1333.44     1686.20     42.20 o
  -3   2   2     4936.58     5168.04     77.13 o
  -2   2   2    16649.24    17262.57    345.10 o
  -1   2   2     4495.16     3937.38     66.93 o
   0   2   2     5328.25     5859.47    105.60 o
   1   2   2     2719.50     2521.52     42.87 o
   2   2   2     1035.08      742.63     33.37 o
   3   2   2      143.04      149.08      5.56 o
   4   2   2     3128.13     3410.31     70.48 o
   5   2   2       59.44       53.04     11.32 o
   6   2   2     1430.06     1352.08     24.72 o
   7   2   2       19.99       17.88     14.82 o
   8   2   2       79.35       72.37     17.10 o
   9   2   2      169.89      173.96     17.94 o
  10   2   2      123.99      135.27     18.69 o
  11   2   2      228.18       50.37     28.67 o
 -11   3   2       63.86       39.15     21.79 o
 -10   3   2      990.81     1022.53     31.93 o
  -9   3   2      392.07      373.33     37.36 o
  -8   3   2     1363.74     1351.39     32.43 o
  -7   3   2     5670.92     5810.74     71.49 o
  -6   3   2     5695.18     5862.52    124.37 o
  -5   3   2     1041.27     1117.79     18.88 o
  -4   3   2    15719.95    16561.61    358.24 o
  -3   3   2     2084.33     1841.75     48.63 o
  -2   3   2    14502.54    14052.69    322.98 o
  -1   3   2     4356.06     4583.38     66.86 o
   0   3   2      627.74      544.06     18.02 o
   1   3   2      253.63      265.40     15.58 o
   2   3   2     9055.63     8555.31    165.22 o
   3   3   2     4136.25     3939.48    115.61 o
   4   3   2     4072.21     3845.38     79.14 o
   5   3   2     2309.78     2245.34     54.17 o
   6   3   2      386.12      289.54     20.66 o
   7   3   2     2927.62     2837.48     69.12 o
   8   3   2       62.37       38.08      7.55 o
   9   3   2      839.36      828.90     29.46 o
  10   3   2      986.79      952.21     45.52 o
  11   3   2      858.65      922.72     25.93 o
 -11   4   2      534.18      522.46     26.82 o
 -10   4   2      395.87      436.16     33.18 o
  -9   4   2      300.91      323.84     17.85 o
  -8   4   2     1131.28     1058.80     22.80 o
  -7   4   2     2806.34     2944.52     40.76 o
  -6   4   2      931.07      888.85     24.12 o
  -5   4   2     4994.33     4871.64     78.92 o
  -4   4   2     2168.11     2494.71     56.10 o
  -3   4   2      201.48      181.12     12.36 o
  -2   4   2      152.38      310.79     10.75 o
  -1   4   2      277.89      373.85     12.36 o
   0   4   2     2219.96     2207.00     25.41 o
   1   4   2     2389.83     2946.88     32.54 o
   2   4   2     1190.92     1493.95     43.47 o
   3   4   2    21180.77    21226.38    273.08 o
   4   4   2     3448.62     3638.21     85.79 o
   5   4   2      230.50      214.14     12.82 o
   6   4   2     1912.40     1873.83     75.08 o
   7   4   2      405.42      429.59     28.74 o
   8   4   2     5467.83     5469.10    150.31 o
   9   4   2      121.87      147.82     30.35 o
  10   4   2      491.84      524.16     22.73 o
  11   4   2      570.23      522.33     50.26 o
 -11   5   2       47.00      -19.27     53.17 o
 -10   5   2      145.47      172.49     34.22 o
  -9   5   2       10.53       51.80     30.80 o
  -8   5   2        8.86       32.63     15.79 o
  -7   5   2      176.86      157.20     15.08 o
  -6   5   2     1980.79     2138.93     31.94 o
  -5   5   2     2451.79     2666.10     40.48 o
  -4   5   2       50.32        8.53     11.62 o
  -3   5   2      325.78      347.44     13.71 o
  -2   5   2     4620.11     4968.24    104.49 o
  -1   5   2      900.18      970.86     21.52 o
   0   5   2    10802.54    11600.95    121.22 o
   1   5   2     1911.55     2123.93     27.48 o
   2   5   2    10162.29    10909.35    113.94 o
   3   5   2        6.81        7.34      5.87 o
   4   5   2     1823.76     1788.75     28.50 o
   5   5   2     1393.77     1146.96     76.31 o
   6   5   2       19.58       40.66     16.02 o
   7   5   2      483.27      486.13     23.41 o
   8   5   2       77.40       67.64     45.81 o
   9   5   2      128.36       89.24     13.69 o
  10   5   2       22.60      -34.30     34.30 o
  11   5   2      239.27      288.63     88.89 o
 -10   6   2      269.14      243.60     42.57 o
  -9   6   2      306.59      307.50     16.99 o
  -8   6   2      555.69      574.19     39.41 o
  -7   6   2      779.51      762.04     30.43 o
  -6   6   2     8356.10     8799.16    127.05 o
  -5   6   2     1906.69     1686.00     49.36 o
  -4   6   2       62.13       81.97     21.00 o
  -3   6   2     9464.95     9194.27    311.63 o
  -2   6   2     9774.14    10032.96    147.02 o
  -1   6   2     3103.52     3455.51     59.01 o
   0   6   2     3749.54     3625.24     40.80 o
   1   6   2     6364.44     6496.91     69.69 o
   2   6   2       96.69       82.87      9.03 o
   3   6   2     7670.64     7643.28    255.25 o
   4   6   2     2115.32     1958.81     34.84 o
   5   6   2       73.75       32.96     14.24 o
   6   6   2     6400.25     6684.72    167.36 o
   7   6   2       40.64       61.47     12.12 o
   8   6   2     2860.30     2727.73    141.50 o
   9   6   2     1626.31     1744.93     35.37 o
  10   6   2       34.25       41.37     74.11 o
 -10   7   2      237.18      297.62     29.94 o
  -9   7   2      317.36      302.54     18.91 o
  -8   7   2      139.37      113.98     32.77 o
  -7   7   2     9500.47     9653.92    197.13 o
  -6   7   2     3810.75     3656.49     92.85 o
  -5   7   2       44.91       84.47     46.14 o
  -4   7   2     3531.31     3614.16     91.04 o
  -3   7   2      196.15      157.97      9.75 o
  -2   7   2     5508.98     5449.54    191.08 o
  -1   7   2     9576.19     9842.97     96.78 o
   0   7   2       65.75       73.33     11.60 o
   1   7   2     4325.60     4305.69     44.53 o
   2   7   2     2976.88     2876.50     48.39 o
   3   7   2       80.38       73.25     11.86 o
   4   7   2     1351.53     1322.27     31.34 o
   5   7   2     3514.76     3289.66    184.56 o
   6   7   2       11.30       39.38     39.56 o
   7   7   2     1427.96     1332.05     66.50 o
   8   7   2       93.07      175.83     19.21 o
   9   7   2      504.53      456.01     24.06 o
  10   7   2     1307.67     1345.53     71.06 o
 -10   8   2       20.96       29.82     26.51 o
  -9   8   2        1.54       50.29     45.25 o
  -8   8   2        2.57      -19.66     19.66 o
  -7   8   2       14.09       18.07     18.23 o
  -6   8   2      114.63      160.36     43.02 o
  -5   8   2       86.46       63.99     37.79 o
  -4   8   2        0.40       30.63     20.59 o
  -3   8   2      140.90       99.18     21.95 o
  -2   8   2        9.73        8.39     14.51 o
  -1   8   2       36.76       32.69     11.04 o
   0   8   2      180.73      235.92     13.53 o
   1   8   2      198.17      205.85      9.61 o
   2   8   2      454.84      518.96     16.73 o
   3   8   2       96.02      108.80     12.09 o
   4   8   2       14.89       34.67      8.49 o
   5   8   2       24.11       57.88     25.01 o
   6   8   2      138.24      115.46     23.72 o
   7   8   2      176.85      153.69     16.78 o
   8   8   2        6.26      -44.01     44.01 o
   9   8   2        9.76       -8.28     24.61 o
  10   8   2      229.47      278.98     61.14 o
  -9   9   2      948.85      874.90     40.27 o
  -8   9   2      220.90      261.08     23.65 o
  -7   9   2     5189.95     5105.78    124.11 o
  -6   9   2     6885.14     6921.74    178.92 o
  -5   9   2       23.73        7.17     22.61 o
  -4   9   2      633.46      611.96     14.86 o
  -3   9   2     2374.74     2312.00     58.79 o
  -2   9   2     1517.34     1546.58     30.68 o
  -1   9   2     3109.77     2743.17     35.94 o
   0   9   2      628.70      710.48     18.29 o
   1   9   2      983.05     1007.81     18.24 o
   2   9   2     5490.51     5247.36     59.38 o
   3   9   2      964.27      922.14     22.74 o
   4   9   2     1800.14     1924.42     26.81 o
   5   9   2     3129.41     2984.53     66.57 o
   6   9   2     1038.86      960.47     46.86 o
   7   9   2     1396.86     1365.89     72.81 o
   8   9   2       64.18       70.70     37.17 o
   9   9   2      495.09      411.53     41.12 o
  -9  10   2      725.71      699.92     40.35 o
  -8  10   2      932.83      972.56     62.02 o
  -7  10   2      318.36      311.82     22.26 o
  -6  10   2     1148.23     1151.91     29.25 o
  -5  10   2     1171.23     1314.41     29.14 o
  -4  10   2      238.27      210.38     12.77 o
  -3  10   2      340.62      364.15     19.17 o
  -2  10   2    10240.32    10474.63    119.57 o
  -1  10   2       43.23       94.18     19.87 o
   0  10   2      672.71      634.04     23.63 o
   1  10   2     2456.53     2573.58     51.19 o
   2  10   2      423.57      424.28     32.07 o
   3  10   2     2866.90     2910.87     50.93 o
   4  10   2      241.97      290.99     38.37 o
   5  10   2       42.20       48.66     16.48 o
   6  10   2     2112.87     1977.90    118.04 o
   7  10   2       46.40       10.56     21.04 o
   8  10   2     1130.93      993.01     73.79 o
   9  10   2     1322.75     1430.58     40.64 o
  -8  11   2      486.78      504.55     25.35 o
  -7  11   2       58.02       28.61     21.88 o
  -6  11   2      254.69      256.07     31.83 o
  -5  11   2       52.83       49.96     24.33 o
  -4  11   2      166.52      203.29     17.92 o
  -3  11   2      596.69      651.16     19.36 o
  -2  11   2       56.34      112.04     66.72 o
  -1  11   2      543.94      574.39     21.27 o
   0  11   2      765.21      705.24     18.34 o
   1  11   2     2953.58     3119.23     61.60 o
   2  11   2      651.59      652.02     26.19 o
   3  11   2      100.19      149.57     24.47 o
   4  11   2        4.54       40.16     14.11 o
   5  11   2       19.17       86.83     32.48 o
   6  11   2      223.57      222.73     31.36 o
   7  11   2      223.59      231.73     22.56 o
   8  11   2       16.66       25.64     37.12 o
  -8  12   2      614.99      567.19     36.34 o
  -7  12   2       51.12      -15.17     37.00 o
  -6  12   2      387.67      430.80     27.02 o
  -5  12   2     2221.18     2070.30     75.61 o
  -4  12   2       21.22        0.61     32.93 o
  -3  12   2      299.60      352.91     17.47 o
  -2  12   2     3375.32     3214.49     46.19 o
  -1  12   2      699.62      640.95     24.92 o
   0  12   2     3866.37     3734.85     46.82 o
   1  12   2      655.66      661.43     19.44 o
   2  12   2     1225.24     1130.62     22.34 o
   3  12   2     5713.47     5938.69     95.96 o
   4  12   2      464.67      540.90     18.00 o
   5  12   2       81.26      100.35     35.15 o
   6  12   2      717.96      687.76     24.89 o
   7  12   2        4.66        7.15     30.69 o
   8  12   2     1478.65     1408.35     86.44 o
  -7  13   2     1610.15     1581.20    107.26 o
  -6  13   2     2121.88     2181.85    112.17 o
  -5  13   2      925.44      949.37     24.40 o
  -4  13   2     3594.99     3515.98     57.84 o
  -3  13   2     1672.13     1570.61     27.40 o
  -2  13   2     2116.21     2066.89     32.20 o
  -1  13   2     1494.50     1601.99     43.22 o
   0  13   2      166.06      151.70     46.11 o
   1  13   2     3191.35     2957.82     47.20 o
   2  13   2     2963.71     3060.90     50.51 o
   3  13   2        9.07      -22.42     22.42 o
   4  13   2     2254.33     2224.05     60.26 o
   5  13   2     2052.42     2083.26     55.79 o
   6  13   2      565.90      563.72     31.31 o
   7  13   2     1649.47     1516.58    125.60 o
  -6  14   2      256.87      253.13     53.43 o
  -5  14   2      210.43      197.92     20.75 o
  -4  14   2       12.34       16.03     17.95 o
  -3  14   2       30.52       66.70     18.91 o
  -2  14   2      167.46      143.58     24.20 o
  -1  14   2       60.92       32.55     46.68 o
   0  14   2      976.34     1119.94     39.25 o
   1  14   2     1022.69     1041.26     25.69 o
   2  14   2        4.29      -18.12     18.12 o
   3  14   2      407.88      403.42     24.96 o
   4  14   2      104.48      103.35     23.14 o
   5  14   2      124.07      136.45     17.48 o
   6  14   2     1284.41     1309.80     49.50 o
  -5  15   2       60.84       36.56     57.63 o
  -4  15   2     1264.45     1279.38     26.20 o
  -3  15   2      108.74      106.02     48.12 o
  -2  15   2      221.15      296.16     55.36 o
  -1  15   2      575.43      524.56     37.71 o
   0  15   2      154.99      170.36     19.84 o
   1  15   2       22.02      -13.86     38.70 o
   2  15   2      143.11      102.33     34.34 o
   3  15   2       13.78        0.84     23.42 o
   4  15   2      794.35      830.76     33.56 o
   5  15   2       39.99      131.78     30.96 o
  -4  16   2      556.89      549.14     35.88 o
  -3  16   2      388.45      417.79     29.12 o
  -2  16   2      941.11     1043.09     49.92 o
  -1  16   2        6.74      -13.49     19.17 o
   0  16   2     2350.23     2372.40     80.81 o
   1  16   2     1130.28     1111.58     35.81 o
   2  16   2       65.18       16.98     23.77 o
   3  16   2      671.49      643.93     25.32 o
   4  16   2      311.85      290.09     44.02 o
  -1  17   2      647.46      631.00     59.61 o
   0  17   2      158.42      287.45     33.32 o
   1  17   2      918.01      945.76     50.97 o
 -11   1   3      118.55      136.69     27.72 o
 -10   1   3      373.57      382.66     20.39 o
  -9   1   3     2093.05     2073.19     42.70 o
  -8   1   3       24.45       22.28     23.79 o
  -7   1   3     2099.08     2077.34     30.22 o
  -6   1   3     5658.38     5827.73     70.03 o
  -5   1   3       18.54       10.32     14.25 o
  -4   1   3    11293.41    10411.00    178.54 o
  -3   1   3    10171.33    10042.21    176.91 o
  -2   1   3     3046.11     2966.81     30.32 o
  -1   1   3     2034.44     2284.09     53.23 o
   0   1   3     4383.01     4321.33     93.18 o
   1   1   3     4436.12     4481.22    105.94 o
   2   1   3    12967.15    12653.78    331.89 o
   3   1   3     5351.53     5432.78     82.08 o
   4   1   3     7179.49     7330.28     94.88 o
   5   1   3     9646.28     8982.99    388.26 o
   6   1   3      223.29      162.80     13.87 o
   7   1   3     2159.41     2069.53     98.05 o
   8   1   3     1574.54     1442.05     47.66 o
   9   1   3      237.27      202.72     13.39 o
  10   1   3      689.81      681.50     15.94 o
  11   1   3      128.70      148.46     22.17 o
 -11   2   3      932.52      949.45     30.88 o
 -10   2   3     1506.93     1504.53     31.77 o
  -9   2   3      722.65      736.51     38.96 o
  -8   2   3     1222.03     1225.86     24.18 o
  -7   2   3       59.04        6.51     21.36 o
  -6   2   3      894.10      882.36     34.02 o
  -5   2   3     8025.04     8291.65    128.29 o
  -4   2   3     1401.44     1572.84     25.13 o
  -3   2   3      734.60      636.66     13.61 o
  -2   2   3    10352.83    10760.02    127.79 o
  -1   2   3      102.84      160.54     23.95 o
   0   2   3    10422.34    11300.07    221.46 o
   1   2   3    16369.22    15681.34    177.07 o
   2   2   3     3612.21     4020.45     59.60 o
   3   2   3     8239.69     8539.10    147.23 o
   4   2   3     8860.33     8202.58    138.15 o
   5   2   3      925.29     1057.69     25.32 o
   6   2   3     2287.00     2206.00     83.30 o
   7   2   3      777.09      764.34     37.24 o
   8   2   3     1751.98     1772.59     48.37 o
   9   2   3     4122.99     4038.73    103.18 o
  10   2   3      108.74      102.37     19.24 o
  11   2   3     1197.65     1220.17     50.43 o
 -11   3   3      358.85      337.38     19.64 o
 -10   3   3      110.95      114.79     69.22 o
  -9   3   3     1169.50     1170.24     24.42 o
  -8   3   3       12.44      -19.14     25.00 o
  -7   3   3      361.43      374.45     17.65 o
  -6   3   3     1478.97     1507.71     24.40 o
  -5   3   3      357.53      291.69     11.71 o
  -4   3   3     1098.00     1063.03     18.01 o
  -3   3   3     1924.45     2137.95     31.18 o
  -2   3   3     3171.71     3524.71     83.70 o
  -1   3   3      444.99      406.41     23.35 o
   0   3   3       57.88       83.92      7.47 o
   1   3   3     1567.09     1467.11     37.23 o
   2   3   3      343.72      335.51     16.64 o
   3   3   3     1402.97     1410.98     74.19 o
   4   3   3      824.04      859.92     20.71 o
   5   3   3     1248.31     1276.32     28.42 o
   6   3   3       14.76       36.62     19.45 o
   7   3   3       14.36        7.33     15.50 o
   8   3   3      937.48      951.18     21.00 o
   9   3   3       51.68       30.71     27.47 o
  10   3   3        6.90       29.11     10.95 o
  11   3   3      183.07      236.51     67.63 o
 -11   4   3     1000.45     1045.32     29.64 o
 -10   4   3      585.07      646.71     20.40 o
  -9   4   3     1641.08     1602.69     35.27 o
  -8   4   3     1521.76     1565.05     28.20 o
  -7   4   3     1376.17     1338.01     25.53 o
  -6   4   3     1716.68     1813.60     36.68 o
  -5   4   3     4208.08     4613.86     61.90 o
  -4   4   3      679.29      642.26     15.76 o
  -3   4   3     6785.17     6470.63    112.38 o
  -2   4   3    23911.70    25292.59    450.18 o
  -1   4   3     1116.26     1434.42     32.40 o
   0   4   3      448.51      322.85      7.83 o
   1   4   3       83.93       68.94      7.25 o
   2   4   3     7433.87     7958.07    230.05 o
   3   4   3     1396.64     1222.97     43.19 o
   4   4   3       66.58       45.30      6.21 o
   5   4   3       15.55       12.54     14.13 o
   6   4   3     1129.68     1033.26     22.76 o
   7   4   3       30.30       -3.03     12.42 o
   8   4   3      896.87      907.97     26.01 o
   9   4   3     2073.92     2186.78     49.19 o
  10   4   3       40.09       33.93     18.78 o
  11   4   3      422.91      499.62     54.78 o
 -11   5   3       51.80      -18.99     18.99 o
 -10   5   3      477.13      547.53     30.31 o
  -9   5   3     1090.23     1082.72     47.33 o
  -8   5   3       13.73       13.69     22.23 o
  -7   5   3      502.47      595.91     29.65 o
  -6   5   3     7172.55     7378.34    104.52 o
  -5   5   3     2021.23     2204.50     35.20 o
  -4   5   3    13463.68    13892.88    249.85 o
  -3   5   3     8558.71     8070.48    344.47 o
  -2   5   3      840.46      763.15     17.52 o
  -1   5   3    11089.34    11573.75    202.61 o
   0   5   3      149.66      173.94     13.34 o
   1   5   3    11102.02    11685.60    122.06 o
   2   5   3    22126.24    21625.14    325.97 o
   3   5   3      931.50      916.75     26.51 o
   4   5   3     6770.20     6602.40    171.10 o
   5   5   3     6492.42     5906.37    276.86 o
   6   5   3       55.14       21.16     16.17 o
   7   5   3     1516.92     1610.34     69.78 o
   8   5   3     2104.66     2178.77     44.81 o
   9   5   3      442.89      462.01     22.09 o
  10   5   3     1924.70     2099.88     39.54 o
  11   5   3      303.72      348.96     51.20 o
 -10   6   3      281.44      301.89     38.03 o
  -9   6   3       20.39      -39.22     49.13 o
  -8   6   3       44.65       30.68     17.96 o
  -7   6   3       45.78       -2.36     15.78 o
  -6   6   3     1473.92     1479.49     26.98 o
  -5   6   3      778.54      847.71     28.76 o
  -4   6   3      288.40      307.49     15.10 o
  -3   6   3     3204.77     2779.63    133.19 o
  -2   6   3     4777.71     5025.27    130.85 o
  -1   6   3     3726.66     4068.92     67.77 o
   0   6   3     1319.20     1104.79     16.02 o
   1   6   3     7627.74     8315.36    114.30 o
   2   6   3       48.52       84.30     12.42 o
   3   6   3      143.15      111.90     11.04 o
   4   6   3       54.53       50.53      8.25 o
   5   6   3      525.13      475.18     14.63 o
   6   6   3      954.90      896.29     60.81 o
   7   6   3       11.55        3.74     15.31 o
   8   6   3       85.86       53.19     50.99 o
   9   6   3      434.50      495.19     23.32 o
  10   6   3        0.29       40.39     29.09 o
 -10   7   3      806.96      796.47     71.00 o
  -9   7   3       62.15       67.89     19.25 o
  -8   7   3      171.87      200.63     26.70 o
  -7   7   3      846.23      836.86     22.25 o
  -6   7   3      560.69      612.78     25.61 o
  -5   7   3      916.17      856.19     35.46 o
  -4   7   3     6548.22     6440.74    123.45 o
  -3   7   3     3075.23     3183.04     65.97 o
  -2   7   3     2922.22     3019.64     45.87 o
  -1   7   3     2389.93     2344.22     30.58 o
   0   7   3       92.13       82.62     10.45 o
   1   7   3      537.52      477.28     16.29 o
   2   7   3     2928.46     3190.03     62.22 o
   3   7   3        2.34        1.97      8.08 o
   4   7   3       31.33       63.39      8.69 o
   5   7   3       46.34       70.66     20.52 o
   6   7   3      525.16      542.43     58.17 o
   7   7   3      138.71      140.54     17.04 o
   8   7   3      263.10      291.24     45.62 o
   9   7   3      201.01      254.15     39.40 o
  10   7   3     1815.50     1816.79     41.24 o
 -10   8   3     1021.53     1036.01    103.72 o
  -9   8   3      380.40      392.11     34.18 o
  -8   8   3     1766.90     1823.81     50.46 o
  -7   8   3      200.19      185.25     19.20 o
  -6   8   3     2660.75     2714.13     49.73 o
  -5   8   3     1934.56     2028.96     65.36 o
  -4   8   3     3228.81     3242.52    213.39 o
  -3   8   3     1530.28     1576.39     70.53 o
  -2   8   3     1946.06     1800.51     35.53 o
  -1   8   3     2294.87     2305.77     44.89 o
   0   8   3     8940.99     9930.49     98.15 o
   1   8   3     6032.40     5703.19     63.08 o
   2   8   3     1116.38     1047.46     17.17 o
   3   8   3     3913.94     4159.74     87.80 o
   4   8   3      583.81      543.86     12.08 o
   5   8   3      694.19      611.13     33.67 o
   6   8   3     6758.04     6496.27    310.31 o
   7   8   3     2174.11     2043.06    108.39 o
   8   8   3       57.56       50.24     22.07 o
   9   8   3      781.59      891.00     57.28 o
  10   8   3       11.15       38.82     51.61 o
  -9   9   3      718.79      684.91     23.98 o
  -8   9   3       12.01       -2.51     45.68 o
  -7   9   3      978.38     1111.51     28.42 o
  -6   9   3     1852.48     1918.47     36.37 o
  -5   9   3       63.95       44.38     22.18 o
  -4   9   3     2151.76     1818.81    100.59 o
  -3   9   3     3652.92     3624.85     43.61 o
  -2   9   3      979.41      882.24     29.04 o
  -1   9   3      502.26      432.66     32.82 o
   0   9   3       49.12       94.47     10.83 o
   1   9   3     1625.46     1558.66     35.60 o
   2   9   3     4107.14     4393.08     56.57 o
   3   9   3       13.97       25.14     11.52 o
   4   9   3      719.98      745.24     18.30 o
   5   9   3      671.59      624.68     29.42 o
   6   9   3      207.75      227.78     25.23 o
   7   9   3      546.29      574.29     41.96 o
   8   9   3       19.29      -28.75     28.75 o
   9   9   3      375.68      424.35     39.40 o
  -9  10   3       38.75       38.77     48.68 o
  -8  10   3      103.31      161.18     19.74 o
  -7  10   3      143.12      202.90     34.34 o
  -6  10   3     1475.71     1444.57     48.61 o
  -5  10   3      360.62      408.08     25.17 o
  -4  10   3      873.94      782.62     33.02 o
  -3  10   3       19.81      -12.93     16.66 o
  -2  10   3       85.24      141.17     14.78 o
  -1  10   3      126.70      242.79     21.63 o
   0  10   3     3020.51     2888.15     42.87 o
   1  10   3     1436.99     1467.18     24.68 o
   2  10   3        4.76       25.12     21.39 o
   3  10   3       19.52       16.30     11.64 o
   4  10   3       69.49      109.53     13.29 o
   5  10   3      113.13      146.43     30.75 o
   6  10   3      522.49      516.10     83.93 o
   7  10   3      488.60      539.10     21.05 o
   8  10   3       22.93       70.72     15.50 o
   9  10   3       14.16       70.91     30.99 o
  -8  11   3      185.71      126.97     25.92 o
  -7  11   3      766.81      742.19     30.61 o
  -6  11   3      497.21      532.72     50.73 o
  -5  11   3      354.01      348.29     22.58 o
  -4  11   3     5879.82     5636.56    107.36 o
  -3  11   3      481.50      509.13     16.97 o
  -2  11   3      655.83      657.87     21.88 o
  -1  11   3     2304.61     2349.28     32.98 o
   0  11   3      494.94      517.53     17.58 o
   1  11   3     2485.90     2564.49     45.49 o
   2  11   3     4586.14     4607.90     58.17 o
   3  11   3     2658.06     2539.39     34.65 o
   4  11   3     4380.00     4205.02     82.25 o
   5  11   3     1532.07     1497.24     29.11 o
   6  11   3        0.15       14.39     18.46 o
   7  11   3     1497.24     1322.51     81.42 o
   8  11   3      168.98      153.71     36.87 o
  -8  12   3      781.99      892.95     60.15 o
  -7  12   3      584.01      575.05     49.40 o
  -6  12   3      863.16      821.44     39.56 o
  -5  12   3      745.65      720.71     33.16 o
  -4  12   3      259.32      257.44     43.35 o
  -3  12   3      773.20      747.76     33.91 o
  -2  12   3      725.05      729.42     27.46 o
  -1  12   3      587.69      601.23     31.23 o
   0  12   3      180.94      211.83     35.00 o
   1  12   3     1006.60     1099.04     25.92 o
   2  12   3      987.32      932.53     30.94 o
   3  12   3     2214.40     2209.95     51.78 o
   4  12   3      568.94      565.02     24.32 o
   5  12   3       90.84       96.26     17.50 o
   6  12   3     1980.11     1872.76     39.04 o
   7  12   3       56.36       33.60     30.74 o
   8  12   3      110.11       77.12     60.65 o
  -7  13   3       39.71       31.58     99.32 o
  -6  13   3      371.74      383.99     72.29 o
  -5  13   3       44.39       83.48     19.72 o
  -4  13   3      101.39       87.20     24.78 o
  -3  13   3       80.44       85.85     23.05 o
  -2  13   3      133.81      177.26     23.98 o
  -1  13   3       10.76      -27.10     27.10 o
   0  13   3       32.27       79.65     33.60 o
   1  13   3      184.17      256.87     25.88 o
   2  13   3       43.35       86.00     16.69 o
   3  13   3      263.68      259.78     17.32 o
   4  13   3       38.49       44.19     37.46 o
   5  13   3      123.34      163.59     33.91 o
   6  13   3        0.03       53.69     18.32 o
   7  13   3       23.53       23.23     35.23 o
  -6  14   3      260.39      266.77     35.47 o
  -5  14   3     1511.28     1410.40     44.96 o
  -4  14   3      293.72      285.30     20.43 o
  -3  14   3      836.24      763.60     21.76 o
  -2  14   3      853.54      860.29     36.39 o
  -1  14   3       14.88        4.18     21.00 o
   0  14   3     2071.22     2113.10     59.02 o
   1  14   3      642.13      735.21     21.80 o
   2  14   3      283.55      327.85     47.51 o
   3  14   3     1890.61     1768.81     53.19 o
   4  14   3     1365.35     1454.52     47.56 o
   5  14   3       16.92      -33.05     33.05 o
   6  14   3      460.53      511.61     30.06 o
  -5  15   3      201.87      196.82     40.91 o
  -4  15   3     1144.40     1027.22     28.98 o
  -3  15   3      629.39      647.54     43.75 o
  -2  15   3      407.53      388.56     25.01 o
  -1  15   3     1980.72     1840.51     42.89 o
   0  15   3      826.26      961.89     61.66 o
   1  15   3      550.62      541.24     38.82 o
   2  15   3     1727.95     1958.77     32.92 o
   3  15   3      175.55      259.71     90.63 o
   4  15   3      645.81      635.61     43.39 o
   5  15   3      514.05      539.66     37.23 o
  -4  16   3       24.61      -32.60     32.60 o
  -3  16   3       16.08        7.59     44.81 o
  -2  16   3      115.69      166.02     39.35 o
  -1  16   3       13.92       20.47     19.97 o
   0  16   3      586.14      676.39     46.04 o
   1  16   3      768.87      782.67     41.94 o
   2  16   3       89.96       22.32     20.67 o
   3  16   3       69.22       64.71     20.48 o
   4  16   3        1.01       27.54     35.92 o
  -1  17   3     1161.47     1151.43     36.41 o
   0  17   3       37.04        2.96     24.86 o
   1  17   3     1080.22     1142.88     51.55 o
 -11   0   4     1297.31     1277.42     81.93 o
 -10   0   4     2154.78     2148.74     73.35 o
  -9   0   4      234.79      232.02     39.29 o
  -8   0   4     6764.27     7062.78    182.85 o
  -7   0   4     1255.23     1279.53     65.74 o
  -6   0   4     5804.73     6380.17     98.95 o
  -5   0   4     5779.29     5109.92    136.39 o
  -4   0   4     5167.07     5330.11    122.10 o
  -3   0   4     9156.40     9346.57    119.59 o
  -2   0   4     7931.36     8713.14    111.18 o
  -1   0   4       11.84      132.05     63.36 o
   0   0   4    21276.76    18803.98    873.82 o
   1   0   4      317.07      570.18    212.42 o
   2   0   4    65134.58    57658.29   3143.74 o
   3   0   4    20963.13    18826.63   1419.38 o
   4   0   4     6815.56     6830.89    140.62 o
   5   0   4     1374.52     1252.07     23.05 o
   6   0   4     6565.17     6767.15    147.79 o
   7   0   4      854.77      864.70     49.73 o
   8   0   4     1514.36     1486.95    132.71 o
   9   0   4     2346.83     2190.77     62.09 o
  10   0   4      734.54      835.86     40.21 o
  11   0   4      994.12     1028.99     31.55 o
 -11   1   4       76.21       58.66     31.00 o
 -10   1   4       89.56      108.67     20.82 o
  -9   1   4      944.53      909.42     47.03 o
  -8   1   4       53.47       84.26     11.79 o
  -7   1   4     2073.57     2297.24     97.88 o
  -6   1   4      207.33      346.74     33.16 o
  -5   1   4       93.15       53.14     10.94 o
  -4   1   4     6739.99     7318.79     84.43 o
  -3   1   4     7737.33     8787.25     85.05 o
  -2   1   4     6097.61     5562.09     54.35 o
  -1   1   4     6345.79     7394.06     77.20 o
   0   1   4     6826.53     6358.78    160.46 o
   1   1   4    20132.59    18871.45    427.54 o
   2   1   4      186.01      182.81     14.30 o
   3   1   4     6696.25     5721.69    222.95 o
   4   1   4     8920.65     8449.14    250.28 o
   5   1   4     2481.41     2429.00     40.02 o
   6   1   4      408.74      471.38     22.73 o
   7   1   4     1351.46     1370.26     32.12 o
   8   1   4     1108.56     1177.93     23.70 o
   9   1   4        5.66       -3.58     23.17 o
  10   1   4      190.35      133.44     23.90 o
  11   1   4      144.27      120.56     19.38 o
 -11   2   4      230.88      284.76     41.40 o
 -10   2   4      375.95      390.69     35.89 o
  -9   2   4       15.74      -10.42     43.37 o
  -8   2   4      505.43      455.42     17.58 o
  -7   2   4     1844.66     1906.30     34.17 o
  -6   2   4      179.42      231.23     22.42 o
  -5   2   4     1666.31     1872.92     35.04 o
  -4   2   4     2466.14     2464.43     77.53 o
  -3   2   4     2029.04     2179.81     23.08 o
  -2   2   4      189.38      174.36      8.02 o
  -1   2   4        4.18       29.97     11.52 o
   0   2   4     1152.51     1403.28     22.31 o
   1   2   4     2322.62     1817.25     34.29 o
   2   2   4     6469.60     5687.72    223.42 o
   3   2   4      128.12      114.26      7.01 o
   4   2   4     1566.98     1344.65     22.94 o
   5   2   4       55.53        2.51      9.03 o
   6   2   4      336.87      414.94     17.66 o
   7   2   4      470.74      436.86     37.43 o
   8   2   4      224.88      242.07     30.25 o
   9   2   4       68.49      109.41     29.53 o
  10   2   4      216.86      207.46     25.03 o
  11   2   4      124.00       24.86     66.70 o
 -11   3   4      258.03      258.49     35.54 o
 -10   3   4      313.16      304.84     18.60 o
  -9   3   4     3642.38     3730.44     51.10 o
  -8   3   4      649.01      633.83     26.36 o
  -7   3   4     1823.74     1853.87     49.41 o
  -6   3   4     3228.24     3237.36     81.03 o
  -5   3   4      368.11      336.57     16.32 o
  -4   3   4    13218.30    13253.01    339.48 o
  -3   3   4    13632.54    15122.64    275.23 o
  -2   3   4     9452.44     9598.44    138.94 o
  -1   3   4     6854.40     6324.60     87.51 o
   0   3   4     8183.43     8024.92    195.75 o
   1   3   4    17038.08    17991.32    203.53 o
   2   3   4    17099.77    16413.27    222.64 o
   3   3   4     3379.98     3493.05     46.92 o
   4   3   4     4360.31     4531.97     73.35 o
   5   3   4     3702.08     3546.29     77.89 o
   6   3   4       34.78       47.01     18.76 o
   7   3   4     3543.97     3826.22     54.40 o
   8   3   4     1246.26     1244.74     54.48 o
   9   3   4        6.59       -1.43     14.20 o
  10   3   4     1210.50     1207.31     60.58 o
  11   3   4      173.33      284.13     25.63 o
 -11   4   4     1477.46     1449.59     44.72 o
 -10   4   4      881.93      903.55     30.82 o
  -9   4   4       72.16       85.31     33.11 o
  -8   4   4     7012.79     7090.04    113.31 o
  -7   4   4       29.95       28.30     25.60 o
  -6   4   4     2746.49     2889.59     39.82 o
  -5   4   4     6069.05     5929.49     87.70 o
  -4   4   4     1314.72     1356.13     45.14 o
  -3   4   4     2464.93     2494.65     35.37 o
  -2   4   4      450.24      404.37     10.95 o
  -1   4   4     2757.93     3361.51    110.06 o
   0   4   4    13442.04    14490.19    196.26 o
   1   4   4      307.50      212.93      7.48 o
   2   4   4     8172.70     8014.21    176.94 o
   3   4   4     1551.76     1472.29     71.78 o
   4   4   4     2965.68     2663.21     43.51 o
   5   4   4       12.73        6.80     17.75 o
   6   4   4      510.70      587.48     25.89 o
   7   4   4      594.77      553.09     23.37 o
   8   4   4      456.51      396.38     37.54 o
   9   4   4      899.48      938.11     42.71 o
  10   4   4      143.60      148.59     19.11 o
  11   4   4      268.39      365.60     49.31 o
 -11   5   4       10.52        6.43     19.82 o
 -10   5   4       49.63        2.38     42.05 o
  -9   5   4       20.47       55.61     17.08 o
  -8   5   4        0.42       24.10     36.14 o
  -7   5   4      113.94      129.23     22.17 o
  -6   5   4       41.57       66.37     25.85 o
  -5   5   4        5.89       41.88     13.62 o
  -4   5   4      257.11      264.79     20.73 o
  -3   5   4      649.93      587.18     15.09 o
  -2   5   4      865.75      977.60     16.83 o
  -1   5   4      728.28      722.55     16.73 o
   0   5   4      345.23      506.68     10.18 o
   1   5   4     3802.79     3705.39     52.38 o
   2   5   4     8645.62     9003.01     94.76 o
   3   5   4       88.60       81.80      8.69 o
   4   5   4      445.67      431.76     32.72 o
   5   5   4     2601.64     2865.23     37.59 o
   6   5   4        3.35      -20.45     20.45 o
   7   5   4      351.48      305.83     27.51 o
   8   5   4      900.03      810.51     90.61 o
   9   5   4      176.59      180.01     25.33 o
  10   5   4       31.19      103.90     83.90 o
 -10   6   4     1024.59     1152.50     50.31 o
  -9   6   4        5.95       19.04     29.33 o
  -8   6   4     3487.84     3490.48     49.18 o
  -7   6   4      730.77      703.24     38.96 o
  -6   6   4      663.07      701.51     28.43 o
  -5   6   4      642.22      559.36     26.67 o
  -4   6   4      390.20      443.07     16.64 o
  -3   6   4     1743.58     1740.47     41.16 o
  -2   6   4    10755.91    11096.26    228.87 o
  -1   6   4      157.18      118.66     10.50 o
   0   6   4     6820.01     7052.24    112.89 o
   1   6   4    10836.09    11273.96    144.32 o
   2   6   4     6138.32     6301.98     78.85 o
   3   6   4     2939.99     2745.17     77.46 o
   4   6   4     1757.38     1679.84     62.02 o
   5   6   4      391.04      404.37     44.16 o
   6   6   4     6827.86     6837.83    343.33 o
   7   6   4     1199.72     1043.44     78.10 o
   8   6   4       24.32       44.16     20.72 o
   9   6   4     2743.91     2834.77     47.59 o
  10   6   4       97.60       97.37     26.62 o
 -10   7   4       27.38       86.13     40.87 o
  -9   7   4      379.26      426.11     22.37 o
  -8   7   4      194.27      231.65     30.90 o
  -7   7   4     1807.07     1790.31     57.45 o
  -6   7   4     2285.06     2318.61     71.79 o
  -5   7   4       81.18       20.02     21.99 o
  -4   7   4     2177.01     2188.87     41.95 o
  -3   7   4     5083.38     5222.45     96.63 o
  -2   7   4        7.25        4.60     11.03 o
  -1   7   4     2019.52     1982.83     34.24 o
   0   7   4     3068.96     3011.93     59.66 o
   1   7   4     5801.78     6011.97     65.64 o
   2   7   4     7165.30     6952.91    145.99 o
   3   7   4      792.75      736.37     16.39 o
   4   7   4     5426.36     5049.20    153.60 o
   5   7   4     6751.07     6486.29    292.97 o
   6   7   4       29.37       30.06     21.60 o
   7   7   4     2550.15     2742.40     45.21 o
   8   7   4      462.83      420.33     22.44 o
   9   7   4        7.54       25.53     20.20 o
  10   7   4     1192.55     1285.24     49.42 o
 -10   8   4      174.01      150.77     50.91 o
  -9   8   4      149.48      193.51     41.86 o
  -8   8   4       72.99       12.16     24.55 o
  -7   8   4        0.09      -26.96     26.96 o
  -6   8   4      488.79      452.14     21.88 o
  -5   8   4       36.01      -18.67     18.67 o
  -4   8   4       11.82        7.99     21.77 o
  -3   8   4      646.29      679.03     15.86 o
  -2   8   4       70.95       83.55     19.35 o
  -1   8   4      190.68      183.28     22.66 o
   0   8   4      684.70      776.96     18.76 o
   1   8   4       49.67       73.96     20.12 o
   2   8   4       66.61       40.16      9.91 o
   3   8   4      130.14      124.38     10.53 o
   4   8   4      147.95      160.65     17.61 o
   5   8   4      496.64      486.68     14.48 o
   6   8   4      114.62      100.15     18.05 o
   7   8   4        6.14      -19.38     19.38 o
   8   8   4        8.03       47.10     23.15 o
   9   8   4       64.99       70.01     63.37 o
  10   8   4       30.37       13.23     45.21 o
  -9   9   4     1068.20     1071.86     34.64 o
  -8   9   4      142.78       64.04     48.98 o
  -7   9   4      889.15      871.22     28.26 o
  -6   9   4     4468.89     4226.23    115.63 o
  -5   9   4      273.70      317.78     30.21 o
  -4   9   4      166.59      180.12     31.09 o
  -3   9   4     1830.12     1736.37     28.23 o
  -2   9   4        9.67       18.56     11.45 o
  -1   9   4      126.44      182.53     21.02 o
   0   9   4     1457.03     1339.37     22.31 o
   1   9   4      397.47      430.36     13.98 o
   2   9   4     3877.07     3850.96     81.51 o
   3   9   4      298.81      287.68     16.32 o
   4   9   4      575.73      591.86     19.74 o
   5   9   4     7937.02     8083.41    125.65 o
   6   9   4        1.28       22.80     17.60 o
   7   9   4      416.97      405.31     56.48 o
   8   9   4      636.97      624.15     37.73 o
   9   9   4       38.12      -25.13     41.24 o
  -9  10   4        1.95      -22.90     22.90 o
  -8  10   4     1233.42     1103.32     57.12 o
  -7  10   4     1398.40     1425.67     53.69 o
  -6  10   4     1093.55     1029.99     28.95 o
  -5  10   4     2491.90     2558.21     84.94 o
  -4  10   4     2991.21     2639.73    115.55 o
  -3  10   4     1037.90     1007.44     21.52 o
  -2  10   4     6598.36     6806.12    113.30 o
  -1  10   4     1681.62     1690.91     30.89 o
   0  10   4     1349.38     1263.22     20.38 o
   1  10   4     4501.97     4702.00     50.73 o
   2  10   4      429.43      455.23     13.90 o
   3  10   4      566.60      550.20     19.25 o
   4  10   4     1936.97     1999.41     40.27 o
   5  10   4       25.74       36.93     20.34 o
   6  10   4      976.10      933.42     49.89 o
   7  10   4      109.57      123.28     76.37 o
   8  10   4      226.51      213.27     35.22 o
   9  10   4     1439.99     1396.38     70.84 o
  -8  11   4        0.84       -9.86     44.87 o
  -7  11   4      254.27      330.60     39.02 o
  -6  11   4       22.68       11.68     46.53 o
  -5  11   4        0.06       14.79     26.79 o
  -4  11   4       13.58      -27.87     27.87 o
  -3  11   4      878.12      636.56     31.57 o
  -2  11   4     1654.85     1588.18     50.38 o
  -1  11   4      111.35      186.57     15.53 o
   0  11   4      371.72      318.43     27.57 o
   1  11   4       50.59       39.91     25.67 o
   2  11   4       23.49       46.52     21.94 o
   3  11   4       62.94       99.10     23.26 o
   4  11   4      323.53      332.34     17.35 o
   5  11   4       18.66       79.33     17.90 o
   6  11   4      628.64      598.78     25.94 o
   7  11   4        8.61      -32.81     32.81 o
   8  11   4        3.77      -28.14     28.14 o
  -8  12   4      738.79      772.52     55.47 o
  -7  12   4       24.49       45.79     57.27 o
  -6  12   4      349.83      332.58     23.90 o
  -5  12   4      827.06      803.99     65.32 o
  -4  12   4      311.51      306.53     17.75 o
  -3  12   4     1101.36     1141.16     34.16 o
  -2  12   4     1257.63     1194.15     34.72 o
  -1  12   4      282.05      304.71     27.89 o
   0  12   4     2911.61     2932.90     39.51 o
   1  12   4      423.33      451.93     23.76 o
   2  12   4     1040.71      972.18     39.90 o
   3  12   4     1767.73     1840.41     47.78 o
   4  12   4     1659.66     1561.18     43.11 o
   5  12   4       13.17        4.87     14.61 o
   6  12   4      305.13      337.31     15.09 o
   7  12   4      690.48      684.15     37.72 o
   8  12   4       79.28       57.96     72.18 o
  -7  13   4      897.90      853.68     42.81 o
  -6  13   4     1898.87     1863.24    106.88 o
  -5  13   4        4.32       29.19     16.80 o
  -4  13   4     2011.68     1900.57     61.89 o
  -3  13   4     2603.92     2627.36     58.76 o
  -2  13   4      297.77      280.89     17.73 o
  -1  13   4     3509.47     3266.03     75.74 o
   0  13   4     1012.82     1045.75     38.20 o
   1  13   4      234.15      234.88     35.94 o
   2  13   4     3831.78     3765.03     97.59 o
   3  13   4       33.91      113.27     17.80 o
   4  13   4      499.98      516.98     18.40 o
   5  13   4     2710.41     2814.76     53.29 o
   6  13   4        1.34       19.17     23.02 o
   7  13   4     1235.92     1150.45    105.96 o
  -6  14   4      490.55      475.61     40.85 o
  -5  14   4       87.41      176.91     35.80 o
  -4  14   4       19.91       81.07     33.56 o
  -3  14   4      157.09      192.72     47.14 o
  -2  14   4       72.77      106.98     31.64 o
  -1  14   4      151.85      172.12     28.50 o
   0  14   4       20.76      -13.31     24.20 o
   1  14   4      641.45      634.68     21.63 o
   2  14   4       22.07       32.56     28.23 o
   3  14   4       33.72       -1.37     31.71 o
   4  14   4      464.12      506.46     24.56 o
   5  14   4        9.91       -7.64     22.94 o
   6  14   4      566.63      522.97     35.15 o
  -5  15   4      100.78       95.62     54.10 o
  -4  15   4      874.10      876.33     27.22 o
  -3  15   4      166.48      175.69     27.79 o
  -2  15   4      187.21      263.91     19.91 o
  -1  15   4      715.69      755.50     35.35 o
   0  15   4      220.93      202.97     49.52 o
   1  15   4      509.02      531.08     22.85 o
   2  15   4      643.02      643.97     46.08 o
   3  15   4       45.13       46.24     17.48 o
   4  15   4      305.47      310.68     52.65 o
   5  15   4      107.23      132.10     52.94 o
  -3  16   4      298.12      283.29     23.73 o
  -2  16   4     2362.14     2394.79     66.23 o
  -1  16   4      238.49      290.79     55.00 o
   0  16   4      538.63      538.81     22.51 o
   1  16   4      452.09      472.43     26.55 o
   2  16   4      164.35      184.27     84.37 o
   3  16   4     1324.89     1308.07     31.75 o
   0  17   4      415.70      470.99     32.42 o
 -11   1   5      188.62      210.76     42.58 o
 -10   1   5       34.66       23.64     13.61 o
  -9   1   5      570.43      632.20     26.29 o
  -8   1   5      100.75       63.04     16.64 o
  -7   1   5     3060.18     3074.19     44.05 o
  -6   1   5    10532.86    10977.87    127.69 o
  -5   1   5      274.33      351.64     21.92 o
  -4   1   5    10459.37    11009.06    106.71 o
  -3   1   5      128.29      158.21      9.18 o
  -2   1   5      389.98      293.35      6.72 o
  -1   1   5     5927.95     5515.45     58.45 o
   0   1   5     3548.65     3348.56     39.88 o
   1   1   5    83849.23    80837.81   1431.94 o
   2   1   5     1677.05     1252.79     45.20 o
   3   1   5     3189.46     3055.48     62.61 o
   4   1   5     4657.48     4460.03    129.37 o
   5   1   5     5171.43     5202.45     74.13 o
   6   1   5        8.75        4.40     14.71 o
   7   1   5     1701.53     1756.62     28.72 o
   8   1   5      146.65      150.83     13.73 o
   9   1   5       19.38       16.97     28.70 o
  10   1   5     1291.33     1240.09     37.88 o
  11   1   5     1391.12     1319.65     44.15 o
 -11   2   5      313.12      282.96     26.29 o
 -10   2   5     2597.14     2644.77     69.68 o
  -9   2   5      138.47      114.05     20.67 o
  -8   2   5     3038.25     3112.85     49.62 o
  -7   2   5      712.03      746.51     31.04 o
  -6   2   5      472.92      459.43     29.42 o
  -5   2   5     7820.16     7991.86    246.26 o
  -4   2   5     3674.71     3830.97     39.19 o
  -3   2   5     2459.97     2508.53     31.84 o
  -2   2   5     2817.20     2816.81     38.55 o
  -1   2   5     4437.63     4113.76     48.79 o
   0   2   5     1023.35      695.45     28.21 o
   1   2   5     1088.05      939.98     19.52 o
   2   2   5     9775.03     9380.93    412.61 o
   3   2   5     8653.93     8341.22     95.72 o
   4   2   5     9951.26    10071.18    182.35 o
   5   2   5       94.12       49.12     13.13 o
   6   2   5      151.19      171.56     12.57 o
   7   2   5     2311.34     2085.29     34.10 o
   8   2   5      132.30      103.86     21.33 o
   9   2   5     1622.64     1669.90     30.08 o
  10   2   5      111.34      106.46     23.97 o
  11   2   5      291.57      319.86     71.14 o
 -11   3   5      118.70      110.97     24.03 o
 -10   3   5      136.07      102.29     21.95 o
  -9   3   5      542.72      611.88     21.06 o
  -8   3   5      114.47       82.61     27.16 o
  -7   3   5      870.40      808.86     22.57 o
  -6   3   5      293.01      290.41     21.36 o
  -5   3   5      235.08      279.69     13.59 o
  -4   3   5      170.81      184.21     16.42 o
  -3   3   5      144.31       96.84     15.60 o
  -2   3   5     7200.71     7530.34    104.13 o
  -1   3   5        7.15       -0.96     24.44 o
   0   3   5       25.74        3.36     13.35 o
   1   3   5        3.11      -11.66     11.66 o
   2   3   5       15.37       22.42      9.38 o
   3   3   5      616.34      744.38     14.43 o
   4   3   5     1882.43     1842.18     29.57 o
   5   3   5     1104.14     1206.18     24.56 o
   6   3   5        1.20       19.53     10.69 o
   7   3   5       81.80       91.06     31.12 o
   8   3   5     2930.67     2793.97     62.04 o
   9   3   5      165.71      191.22     20.25 o
  10   3   5       16.47        3.36     13.91 o
  11   3   5       58.15       46.67     23.91 o
 -11   4   5      560.85      558.64     34.68 o
 -10   4   5     1088.28     1162.30     27.20 o
  -9   4   5       29.44       29.70     21.26 o
  -8   4   5     2200.99     2215.89     46.03 o
  -7   4   5      263.79      251.37     17.00 o
  -6   4   5     1330.87     1275.42     26.28 o
  -5   4   5     3341.06     3323.62     57.92 o
  -4   4   5     5875.26     6623.95    136.68 o
  -3   4   5      306.84      364.63     13.39 o
  -2   4   5     9236.83     9156.22    216.48 o
  -1   4   5    12232.60    12733.92    262.16 o
   0   4   5     2997.52     3060.95     68.97 o
   1   4   5    11707.23    11291.08    129.39 o
   2   4   5      940.19      917.08     14.49 o
   3   4   5     3707.30     3380.94     73.45 o
   4   4   5      282.48      294.61     15.05 o
   5   4   5      711.51      693.10     14.26 o
   6   4   5     1691.33     1688.39     43.72 o
   7   4   5      338.92      341.15     15.34 o
   8   4   5     1383.72     1405.10     64.00 o
   9   4   5     3178.32     3299.53    127.71 o
  10   4   5      369.28      330.03     29.97 o
  11   4   5      224.38      316.05     34.76 o
 -10   5   5      243.12      253.15     22.88 o
  -9   5   5     2040.97     2017.70     34.23 o
  -8   5   5      200.19      275.66     28.42 o
  -7   5   5      825.84      843.05     21.19 o
  -6   5   5     2728.25     2571.40     60.22 o
  -5   5   5      684.63      656.28     35.83 o
  -4   5   5     6506.45     7132.18    116.74 o
  -3   5   5     8749.55     9006.62    136.51 o
  -2   5   5       11.01       56.92     19.27 o
  -1   5   5     4670.47     4805.93     99.62 o
   0   5   5     8283.72     7786.66    154.21 o
   1   5   5      577.46      441.32     29.30 o
   2   5   5    11470.37    12427.14    207.92 o
   3   5   5      170.52      100.57      6.59 o
   4   5   5     3627.48     3359.42     41.30 o
   5   5   5     4325.23     4687.12     86.02 o
   6   5   5      337.31      315.02     22.18 o
   7   5   5       81.81       80.21     28.81 o
   8   5   5     1872.52     1879.36     96.70 o
   9   5   5       26.18      -32.08     32.08 o
  10   5   5     1614.97     1736.73     42.84 o
 -10   6   5      310.56      311.25     38.10 o
  -9   6   5       16.49      -23.55     23.55 o
  -8   6   5       17.45       45.23     20.51 o
  -7   6   5      142.88      192.03     32.90 o
  -6   6   5      467.32      421.59     22.63 o
  -5   6   5     2541.98     2266.58     56.25 o
  -4   6   5      794.37      822.16     25.40 o
  -3   6   5      884.54      803.88     36.70 o
  -2   6   5       42.32        6.63     10.21 o
  -1   6   5      444.83      375.39     12.03 o
   0   6   5      152.01      206.73     14.52 o
   1   6   5      390.89      417.94     10.42 o
   2   6   5      774.27      795.03     13.63 o
   3   6   5     2325.44     2108.05     62.53 o
   4   6   5      662.46      599.40     20.46 o
   5   6   5      657.75      600.15     67.65 o
   6   6   5      985.73     1049.85     30.64 o
   7   6   5      745.22      679.54     49.42 o
   8   6   5      187.27      184.00     16.04 o
   9   6   5       12.49      -10.25     19.17 o
  10   6   5       21.65       23.95     33.37 o
 -10   7   5      467.84      516.74     42.79 o
  -9   7   5      461.48      458.45     29.62 o
  -8   7   5      294.71      319.54     25.99 o
  -7   7   5     1460.82     1501.61     29.01 o
  -6   7   5     4151.31     4168.11    108.44 o
  -5   7   5       47.31       10.41     22.79 o
  -4   7   5      660.50      549.06     25.47 o
  -3   7   5     6102.87     6520.06    153.80 o
  -2   7   5       78.39       21.50     11.46 o
  -1   7   5       82.19       76.57     11.15 o
   0   7   5     2354.57     2444.85     48.00 o
   1   7   5      709.88      819.99     15.59 o
   2   7   5     2071.28     1782.78     23.36 o
   3   7   5      288.45      289.87     14.81 o
   4   7   5     4091.34     4288.14     70.10 o
   5   7   5     1178.24      987.16     52.82 o
   6   7   5      538.86      471.05     24.27 o
   7   7   5      765.16      765.13     63.38 o
   8   7   5      425.21      445.97     21.87 o
   9   7   5       26.92        6.36     19.04 o
  10   7   5      501.12      534.83     47.56 o
 -10   8   5     1256.57     1324.12     47.63 o
  -9   8   5       11.66       12.90     21.43 o
  -8   8   5     2145.45     2344.31    101.79 o
  -7   8   5     2397.67     2198.54     58.46 o
  -6   8   5     1194.09     1108.49     27.80 o
  -5   8   5     7957.76     8370.75    113.67 o
  -4   8   5     5797.51     5039.70    338.38 o
  -3   8   5     8152.33     8292.22    158.23 o
  -2   8   5    12184.65    13204.51    318.74 o
  -1   8   5      608.78      569.66     21.17 o
   0   8   5     3503.41     3555.97     76.67 o
   1   8   5    12365.66    12657.90    134.04 o
   2   8   5      304.72      242.00     11.38 o
   3   8   5     2077.56     1981.93     47.01 o
   4   8   5      893.86      841.83     38.19 o
   5   8   5     1413.18     1446.60     31.85 o
   6   8   5     3673.63     3522.17    179.06 o
   7   8   5       96.04       49.82     14.47 o
   8   8   5       76.89       56.97     58.05 o
   9   8   5     1117.83     1182.92     31.66 o
  -9   9   5     1194.56     1193.24     82.88 o
  -8   9   5       80.54       42.33     19.43 o
  -7   9   5       36.96       -3.31     20.62 o
  -6   9   5      502.04      474.57     23.02 o
  -5   9   5        3.01        0.36     21.93 o
  -4   9   5     2195.08     1907.77    111.72 o
  -3   9   5      578.13      581.42     23.54 o
  -2   9   5     1262.96     1369.61     56.89 o
  -1   9   5      162.81      198.66     22.97 o
   0   9   5      130.53      163.49     13.11 o
   1   9   5       13.70        0.95     18.47 o
   2   9   5     5471.20     5498.04     61.95 o
   3   9   5      915.60      865.20     21.86 o
   4   9   5     1294.73     1203.73     36.30 o
   5   9   5     2826.14     2826.08     57.04 o
   6   9   5      135.87      172.26     29.05 o
   7   9   5      508.29      436.27     29.28 o
   8   9   5      311.08      299.14     41.75 o
   9   9   5       44.55       15.38     38.10 o
  -9  10   5        5.98        1.54     44.41 o
  -8  10   5      403.53      414.20     22.85 o
  -7  10   5        9.23      -21.58     21.58 o
  -6  10   5      244.67      204.80     28.63 o
  -5  10   5     2681.41     2585.10     54.19 o
  -4  10   5      879.73      829.61     28.88 o
  -3  10   5       10.24       54.50     16.96 o
  -2  10   5     1124.59     1006.17     51.21 o
  -1  10   5      465.80      447.73     21.77 o
   0  10   5       85.36       94.62     12.87 o
   1  10   5       18.24       15.16     13.54 o
   2  10   5     1104.61     1083.90     20.23 o
   3  10   5      374.69      381.96     21.30 o
   4  10   5       41.38       26.28     15.30 o
   5  10   5        3.15       11.89     13.52 o
   6  10   5      902.51      793.58     46.87 o
   7  10   5       21.53       70.11     17.86 o
   8  10   5      241.90      248.81     42.83 o
   9  10   5      119.53      238.79     28.38 o
  -8  11   5     1142.16     1116.60     77.85 o
  -7  11   5      931.38      886.25     37.16 o
  -6  11   5     1244.87     1178.23     58.56 o
  -5  11   5       21.04      -21.10     21.10 o
  -4  11   5     4373.92     3959.66    199.68 o
  -3  11   5     1733.02     1716.91     40.66 o
  -2  11   5      458.53      376.11     32.81 o
  -1  11   5      367.98      384.59     21.44 o
   0  11   5     1506.25     1476.07     39.21 o
   1  11   5     1801.05     1878.69     41.88 o
   2  11   5     4928.35     5097.58     64.70 o
   3  11   5     3530.75     3442.77     65.53 o
   4  11   5     2450.40     2470.86     31.10 o
   5  11   5     4815.41     4799.66    138.06 o
   6  11   5      326.99      295.22     16.96 o
   7  11   5      861.34      816.83     86.46 o
   8  11   5     1433.63     1398.86     85.60 o
  -8  12   5     1050.77      818.40     39.74 o
  -7  12   5      857.28      844.99     57.33 o
  -6  12   5      193.05      157.91     53.51 o
  -5  12   5     1307.60     1100.42    103.04 o
  -4  12   5      167.18      229.79     29.90 o
  -3  12   5     2520.34     2309.39     36.72 o
  -2  12   5     3029.41     2976.84     75.49 o
  -1  12   5      490.09      530.29     36.62 o
   0  12   5     1714.08     1777.86     26.43 o
   1  12   5     1408.39     1439.63     50.96 o
   2  12   5      406.78      429.44     29.73 o
   3  12   5     2614.65     2469.93     51.73 o
   4  12   5      846.80      779.83     37.68 o
   5  12   5      181.44      234.25     31.40 o
   6  12   5      742.39      769.08     22.76 o
   7  12   5      503.43      467.71     39.40 o
  -7  13   5       27.80       81.63     45.35 o
  -6  13   5        4.07      -14.25     22.60 o
  -5  13   5        0.38        7.34     28.66 o
  -4  13   5      311.17      306.49     21.12 o
  -3  13   5        3.00       -8.46     23.10 o
  -2  13   5      359.69      368.87     21.28 o
  -1  13   5       41.04       -5.54     17.27 o
   0  13   5      188.91      279.09     26.39 o
   1  13   5       32.20        5.60     17.82 o
   2  13   5       71.18       70.43     24.12 o
   3  13   5      105.02       83.42     25.37 o
   4  13   5      134.60      175.07     53.07 o
   5  13   5       44.60       77.05     49.26 o
   6  13   5       20.64       70.36     34.46 o
   7  13   5      157.90      371.57     68.32 o
  -6  14   5      154.95      232.97     76.73 o
  -5  14   5     1082.94      915.86     69.76 o
  -4  14   5     1301.68     1228.39     58.39 o
  -3  14   5       95.23      -25.07     48.03 o
  -2  14   5     1617.28     1484.04     52.17 o
  -1  14   5     1368.94     1410.47     38.01 o
   0  14   5     1441.91     1397.16     30.09 o
   1  14   5     1609.04     1556.59     33.51 o
   2  14   5       39.14       34.64     18.74 o
   3  14   5     1487.50     1459.78     43.97 o
   4  14   5     1486.11     1481.42     32.81 o
   5  14   5       20.72       20.15     16.08 o
   6  14   5      466.50      528.23     40.74 o
  -5  15   5      222.59      306.42     42.46 o
  -4  15   5      512.75      467.54     23.12 o
  -3  15   5      710.73      714.77     30.21 o
  -2  15   5      141.87      134.77     37.36 o
  -1  15   5     1301.49     1355.19     48.04 o
   0  15   5      888.96      892.42     24.05 o
   1  15   5       40.36       51.70     29.51 o
   2  15   5      765.79      827.05     34.12 o
   3  15   5      512.21      578.57     58.88 o
   4  15   5     1228.79     1145.44     35.83 o
   5  15   5      999.26      985.85     42.07 o
  -3  16   5      386.53      345.22     69.33 o
  -2  16   5        0.06       15.74     22.63 o
  -1  16   5       34.22       59.17     43.53 o
   0  16   5        8.65      -34.12     34.12 o
   1  16   5        1.02       38.90     21.57 o
   2  16   5       29.28       -0.06     64.45 o
   3  16   5       14.51       32.08     20.79 o
 -11   0   6      601.10      571.04     36.62 o
 -10   0   6     1046.52     1073.15     33.92 o
  -9   0   6      598.48      552.87     25.81 o
  -8   0   6      130.78      168.18     20.06 o
  -7   0   6     1032.28      949.95     29.41 o
  -6   0   6      182.19      225.83     14.08 o
  -5   0   6    15918.51    17008.42    217.06 o
  -4   0   6     4260.93     4788.02     64.10 o
  -3   0   6    15769.42    18572.54    281.24 o
  -2   0   6    11688.06    10970.61    161.58 o
  -1   0   6    13037.27    14218.56    208.09 o
   0   0   6    55701.29    54033.75   6142.47 o
   1   0   6     9147.59    10394.17    266.81 o
   2   0   6    15906.24    16539.30    868.63 o
   3   0   6    11076.19    11180.06    307.28 o
   4   0   6     7522.34     7823.55    201.87 o
   5   0   6     1705.66     1903.50     59.21 o
   6   0   6     5507.33     6008.65    161.28 o
   7   0   6     9803.43     9531.97    251.32 o
   9   0   6      114.71       79.81     33.00 o
  10   0   6      347.93      344.25     32.57 o
  11   0   6      186.64      202.49     64.30 o
 -11   1   6      168.71      109.69     64.40 o
 -10   1   6       40.20       40.97     12.11 o
  -9   1   6     1201.91     1198.07     25.07 o
  -8   1   6     1462.62     1361.34     24.32 o
  -7   1   6       30.81       30.19     40.46 o
  -6   1   6     2880.27     2834.03     50.68 o
  -5   1   6      136.21      120.41      7.69 o
  -4   1   6     2358.56     2520.59     27.21 o
  -3   1   6     2669.06     2573.24     27.25 o
  -2   1   6     2263.44     2720.88     28.32 o
  -1   1   6     8542.16     8261.43     99.00 o
   0   1   6      520.44      281.57     18.35 o
   1   1   6     5780.45     5310.45    121.84 o
   2   1   6     8397.56     7161.09    524.53 o
   3   1   6     5460.58     4749.33    264.77 o
   4   1   6      375.13      302.96     13.16 o
   5   1   6     2862.92     3138.77    113.93 o
   6   1   6      430.65      312.93     19.23 o
   7   1   6      531.49      477.76     31.75 o
   8   1   6      925.34      892.04     37.91 o
   9   1   6       22.28       30.01     40.25 o
  10   1   6       76.58       34.34     30.39 o
  11   1   6      353.31      325.59     47.59 o
 -11   2   6      153.73      161.93     46.79 o
 -10   2   6       39.22       37.92     26.79 o
  -9   2   6        0.46       20.52     28.55 o
  -8   2   6      149.35      181.97     33.63 o
  -7   2   6     1192.43     1080.33     20.32 o
  -6   2   6      825.43      986.55     20.74 o
  -5   2   6      943.02      988.81     14.52 o
  -4   2   6     1023.72      833.79     20.42 o
  -3   2   6      479.12      440.26     13.74 o
  -2   2   6    11388.72    12330.84    181.80 o
  -1   2   6       96.20       12.41      9.52 o
   0   2   6     1654.84     1305.83     20.19 o
   1   2   6     4999.56     5544.48     89.34 o
   2   2   6     7153.41     6112.18    157.33 o
   3   2   6     1483.36     1360.52     51.39 o
   4   2   6     3314.53     3417.62     42.93 o
   5   2   6      197.12      179.64     18.03 o
   6   2   6      842.32      760.53     24.20 o
   7   2   6       77.22       75.17     21.82 o
   8   2   6       40.23       15.85     23.96 o
   9   2   6       18.12      -19.01     26.65 o
  10   2   6        7.09        1.29     20.19 o
  11   2   6        2.41      -36.62     36.62 o
 -11   3   6      772.16      808.19     25.85 o
 -10   3   6      202.36      283.76     34.69 o
  -9   3   6     4591.32     4716.44     91.65 o
  -8   3   6     2690.37     2641.84     44.22 o
  -7   3   6      296.85      368.18     35.02 o
  -6   3   6     7020.29     6658.77    104.75 o
  -5   3   6       17.43       24.03     10.04 o
  -4   3   6     4877.33     5125.89    145.69 o
  -3   3   6     3650.17     3514.36     51.01 o
  -2   3   6     2566.01     2640.04     44.60 o
  -1   3   6     2670.23     2474.51     53.19 o
   0   3   6     1281.24     1177.67     29.27 o
   1   3   6      650.37      647.98     27.52 o
   2   3   6     2383.88     2076.56     35.43 o
   3   3   6     7215.03     7302.30    180.99 o
   4   3   6     1684.81     1560.05     36.05 o
   5   3   6     4703.97     4807.55     59.31 o
   6   3   6     2006.02     1985.88     31.33 o
   7   3   6      596.20      577.60     17.19 o
   8   3   6     2536.20     2642.52     47.68 o
   9   3   6       38.58        7.65     17.55 o
  10   3   6      112.23      162.65     29.43 o
  11   3   6      785.24      828.70     31.65 o
 -11   4   6      107.34      121.25     76.14 o
 -10   4   6     2109.59     2163.95     47.83 o
  -9   4   6      453.47      452.85     45.35 o
  -8   4   6      952.04      971.76     30.79 o
  -7   4   6     1658.05     1659.34     29.16 o
  -6   4   6     1030.83      950.94     28.49 o
  -5   4   6     2714.05     2875.51     35.69 o
  -4   4   6     5906.76     6094.24    137.82 o
  -3   4   6      457.28      399.19     13.12 o
  -2   4   6    14228.51    15646.36    243.83 o
  -1   4   6    37980.88    39596.98    694.02 o
   0   4   6     3549.15     3129.75     47.93 o
   1   4   6     3469.62     3524.09     68.07 o
   2   4   6      875.42      706.70     25.39 o
   3   4   6      623.63      441.86     12.31 o
   4   4   6     2269.75     2396.18     34.86 o
   5   4   6       19.75      -17.47     17.95 o
   6   4   6      768.66      819.53     16.86 o
   7   4   6     1455.52     1385.85     31.45 o
   8   4   6      983.09      946.57     24.66 o
   9   4   6      702.86      734.91     33.39 o
  10   4   6       12.01      -13.03     13.03 o
 -10   5   6       52.00       90.62     36.50 o
  -9   5   6       43.90       86.91     36.73 o
  -8   5   6       40.99       44.38     17.21 o
  -7   5   6       21.02      -16.63     16.63 o
  -6   5   6      671.26      629.41     19.28 o
  -5   5   6     2075.42     2395.13     61.20 o
  -4   5   6      460.63      442.26     23.68 o
  -3   5   6     1580.52     1777.71     48.52 o
  -2   5   6      261.02      226.29     18.41 o
  -1   5   6       12.92       42.82     16.06 o
   0   5   6      266.02      305.10     18.44 o
   1   5   6      118.81      109.06     12.98 o
   2   5   6     1824.05     1985.99     45.02 o
   3   5   6      868.38      964.61     19.58 o
   4   5   6      205.49      223.15      9.36 o
   5   5   6      438.60      410.95     32.20 o
   6   5   6       35.82       38.50     11.93 o
   7   5   6       13.81        7.56     14.30 o
   8   5   6      124.33      162.48     21.88 o
   9   5   6       28.97       13.47     32.04 o
  10   5   6      529.91      567.62     22.70 o
 -10   6   6     2101.83     1995.29     60.08 o
  -9   6   6       37.34       73.13     24.23 o
  -8   6   6     1107.71     1087.53     35.08 o
  -7   6   6     1889.34     1992.94     49.30 o
  -6   6   6        6.48        6.93     16.07 o
  -5   6   6      991.48     1000.92     21.42 o
  -4   6   6      119.83      121.57      9.73 o
  -3   6   6      380.34      457.52     27.90 o
  -2   6   6     6735.75     6266.91    145.53 o
  -1   6   6     2120.23     2044.21     36.86 o
   0   6   6     7861.67     8041.53    127.37 o
   1   6   6     8681.69     9056.19    155.42 o
   2   6   6       30.44        1.15     11.08 o
   3   6   6     4383.81     4261.51     52.36 o
   4   6   6     6248.75     6390.38    103.70 o
   5   6   6       16.61       10.93     15.85 o
   6   6   6     3773.27     3689.16    110.30 o
   7   6   6     3834.65     3914.57     91.51 o
   8   6   6      253.91      236.01     34.67 o
   9   6   6     1485.15     1427.84    120.04 o
  10   6   6       50.57       56.13     27.49 o
 -10   7   6      128.52      143.41     57.52 o
  -9   7   6      104.33      -18.86     29.75 o
  -8   7   6      306.41      303.97     20.08 o
  -7   7   6      145.59      148.76     27.54 o
  -6   7   6     2675.25     2759.62     71.17 o
  -5   7   6      485.68      467.26     18.19 o
  -4   7   6     2683.13     2472.95     57.16 o
  -3   7   6     2868.67     2830.44     60.65 o
  -2   7   6      625.17      649.86     18.95 o
  -1   7   6     2508.34     2390.85     51.74 o
   0   7   6      657.05      604.48     26.16 o
   1   7   6     1098.87     1188.93     34.75 o
   2   7   6     2706.03     2672.49     73.19 o
   3   7   6     3341.11     3211.07    138.65 o
   4   7   6     1287.01     1127.76     44.16 o
   5   7   6     6499.06     6468.04    243.37 o
   6   7   6      871.01      790.64     26.74 o
   7   7   6     1025.28      986.83     47.49 o
   8   7   6      463.07      460.69     53.57 o
   9   7   6      100.94       33.76     53.27 o
  10   7   6       68.40      168.51     44.72 o
  -9   8   6       83.74       -3.61     25.03 o
  -8   8   6       49.82       60.24     29.18 o
  -7   8   6       47.74       67.78     29.26 o
  -6   8   6       18.64       13.42     35.67 o
  -5   8   6       22.09      -10.28     18.83 o
  -4   8   6     1060.25      982.77     21.34 o
  -3   8   6      878.28      852.91     37.83 o
  -2   8   6        0.01       58.92     17.09 o
  -1   8   6     3430.81     3390.85     74.29 o
   0   8   6       23.93       20.72     16.00 o
   1   8   6      185.15      151.19     17.97 o
   2   8   6       32.25       37.79     10.78 o
   3   8   6      419.86      421.64     31.32 o
   4   8   6       23.17       36.53     18.56 o
   5   8   6      152.65      164.93     23.31 o
   6   8   6       28.25       18.22     14.81 o
   7   8   6      294.31      267.08     29.91 o
   8   8   6      296.00      272.88     14.65 o
   9   8   6      105.46       73.36     34.14 o
  -9   9   6      301.80      232.15     23.89 o
  -8   9   6     1007.26      990.25     32.81 o
  -7   9   6       22.68       13.82     40.64 o
  -6   9   6     2457.50     2481.24     72.94 o
  -5   9   6      275.02      308.33     20.50 o
  -4   9   6     9584.46     9012.24    299.88 o
  -3   9   6     4404.76     4472.87    149.09 o
  -2   9   6       32.50       45.93     18.99 o
  -1   9   6     3090.26     2925.45     84.31 o
   0   9   6      406.86      396.74     21.76 o
   1   9   6     1956.37     2099.71     28.92 o
   2   9   6     1864.72     1901.03     44.77 o
   3   9   6     3494.31     3728.00     44.27 o
   4   9   6      455.24      443.84     24.76 o
   5   9   6     2607.67     2430.74    102.10 o
   6   9   6      148.62      164.97     30.89 o
   7   9   6      704.28      642.00     49.31 o
   8   9   6      139.19      137.08     27.31 o
   9   9   6       21.29       15.59     22.42 o
  -9  10   6      109.18      225.68    187.67 o
  -8  10   6     1439.78     1329.89     31.12 o
  -7  10   6     1764.77     1720.40     96.79 o
  -6  10   6      104.37       49.89     21.44 o
  -5  10   6     2602.83     2545.57     44.73 o
  -4  10   6     3421.40     3224.36    124.46 o
  -3  10   6       14.29      -14.93     15.20 o
  -2  10   6     3518.98     3224.18    119.69 o
  -1  10   6     1055.47     1166.79     42.73 o
   0  10   6     1173.89     1276.60     29.50 o
   1  10   6     2713.97     2639.71     43.96 o
   2  10   6        8.86       38.41     13.60 o
   3  10   6      320.48      359.26     15.76 o
   4  10   6     2013.92     1918.42     36.71 o
   5  10   6       70.40       93.52     13.84 o
   6  10   6     1694.40     1648.91     86.94 o
   7  10   6      796.48      753.88     23.84 o
   8  10   6        5.87       28.21     62.58 o
  -8  11   6       11.91        3.85     75.51 o
  -7  11   6      172.74      237.20     54.03 o
  -6  11   6      123.80      160.01     33.69 o
  -5  11   6      130.51      181.17     18.11 o
  -4  11   6      151.60      232.93     39.48 o
  -3  11   6     1953.19     1849.31     60.09 o
  -2  11   6      840.37      893.17     20.80 o
  -1  11   6       53.39       19.57     31.22 o
   0  11   6     1163.21     1240.78     21.58 o
   1  11   6      114.30      104.39     33.12 o
   2  11   6       53.55       31.54     15.79 o
   3  11   6     1064.26     1095.51     21.41 o
   4  11   6      361.19      412.59     28.48 o
   5  11   6      113.39      197.19     25.89 o
   6  11   6      130.08      142.56     14.40 o
   7  11   6        2.07      -11.73     32.28 o
   8  11   6       34.24       73.51     31.68 o
  -7  12   6       58.10        2.05     40.99 o
  -6  12   6        2.92      101.84     22.98 o
  -5  12   6     1707.51     1846.74     45.97 o
  -4  12   6      204.69      245.86     23.47 o
  -3  12   6      127.96      178.67     39.57 o
  -2  12   6     4539.35     4592.40    146.09 o
  -1  12   6      405.71      334.57     26.17 o
   0  12   6     1455.12     1266.03     31.67 o
   1  12   6     1432.63     1537.18     30.20 o
   2  12   6      443.35      443.26     25.91 o
   3  12   6     1103.77     1043.43     20.18 o
   4  12   6      783.13      843.38     18.55 o
   5  12   6        0.12       15.16     17.20 o
   6  12   6      449.24      442.03     18.14 o
   7  12   6      339.34      350.10     45.06 o
  -7  13   6     1134.95     1140.17     48.71 o
  -6  13   6     1956.59     1755.55     63.89 o
  -5  13   6      111.48      107.66     18.56 o
  -4  13   6     1581.84     1602.61     45.01 o
  -3  13   6     1326.33     1284.53     46.03 o
  -2  13   6       94.45       31.09     23.22 o
  -1  13   6     3231.64     3179.99     61.78 o
   0  13   6     1071.97     1152.73     41.41 o
   1  13   6       35.92       10.73     23.55 o
   2  13   6      773.65      867.17     25.70 o
   3  13   6       40.83       39.46     21.18 o
   4  13   6      368.88      405.33     18.99 o
   5  13   6      861.09      845.21     35.76 o
   6  13   6      340.09      334.99     26.36 o
   7  13   6      721.86      742.98    225.33 o
  -6  14   6        8.80      -13.14    145.16 o
  -5  14   6      273.92      175.48     40.97 o
  -4  14   6       11.54      -24.34     24.34 o
  -3  14   6      117.34      123.56     24.01 o
  -2  14   6      497.74      465.42     55.05 o
  -1  14   6       69.24      100.05     20.85 o
   0  14   6       69.33       57.57     19.80 o
   1  14   6      466.79      548.40     29.58 o
   2  14   6       29.41       59.02     19.76 o
   3  14   6      468.32      479.82     21.13 o
   4  14   6      921.32      913.33     31.49 o
   5  14   6        9.54       83.87     21.97 o
   6  14   6      524.02      481.38     24.43 o
  -5  15   6       47.03       60.47     51.73 o
  -4  15   6      244.69      283.14     24.73 o
  -3  15   6      575.71      643.37     68.80 o
  -2  15   6       96.59      101.34     22.78 o
  -1  15   6     1219.04     1117.78     73.44 o
   0  15   6      965.07      979.24     28.93 o
   1  15   6        1.90       -8.90     27.18 o
   2  15   6     1078.00     1083.93     37.40 o
   3  15   6      487.06      538.51     31.59 o
   4  15   6      176.85      257.54     21.05 o
  -3  16   6      222.03      259.96     62.33 o
  -2  16   6     2627.68     2646.20     72.27 o
  -1  16   6     1350.92     1360.23     95.12 o
   0  16   6      321.55      360.27     58.71 o
   1  16   6      777.13      806.55     52.03 o
   2  16   6      170.23      271.96     48.19 o
   3  16   6     1147.40     1115.88     50.21 o
 -11   1   7     1291.50     1404.26     57.81 o
 -10   1   7        5.44       29.20     15.43 o
  -9   1   7     2087.19     2116.28     36.24 o
  -8   1   7      191.28      243.77     36.72 o
  -7   1   7      112.37      113.73     12.98 o
  -6   1   7    12836.25    13485.23    131.45 o
  -5   1   7     3942.66     4287.41     44.49 o
  -4   1   7     3195.29     3476.91     36.34 o
  -3   1   7     4716.98     4321.05     43.83 o
  -2   1   7     8293.58     8551.09     83.28 o
  -1   1   7     9842.23     9715.14    101.60 o
   0   1   7     2637.54     2601.43     36.90 o
   1   1   7     4827.04     5043.93     94.66 o
   2   1   7     1144.25      915.01     34.00 o
   3   1   7     2428.88     2002.97     91.14 o
   4   1   7     3578.46     3735.03    103.06 o
   5   1   7     9430.86     9237.63    252.24 o
   6   1   7      198.06      151.89     19.87 o
   7   1   7      378.14      336.56     18.00 o
   8   1   7     1240.83     1217.56     29.41 o
   9   1   7       10.32        7.74     30.59 o
  10   1   7      243.23      258.23     24.19 o
  11   1   7     1060.10      898.49     50.26 o
 -11   2   7      597.17      609.77     27.99 o
 -10   2   7     2756.81     2767.59     54.12 o
  -9   2   7      235.08      264.25     36.43 o
  -8   2   7     1813.68     1731.66     32.80 o
  -7   2   7      155.94      183.79     21.80 o
  -6   2   7     1599.93     1642.87     26.36 o
  -5   2   7     6914.54     7302.08     72.77 o
  -4   2   7     2861.01     2681.36     29.12 o
  -3   2   7      386.58      528.79     16.27 o
  -2   2   7    34050.45    36469.09    530.40 o
  -1   2   7    18829.52    18813.94    213.36 o
   0   2   7     1018.29      802.96     13.36 o
   1   2   7     3143.49     3277.16     52.54 o
   2   2   7      741.37      576.89     20.26 o
   3   2   7     6788.26     6340.04    242.61 o
   4   2   7     3077.23     3250.47     71.59 o
   5   2   7     1455.80     1315.32     30.52 o
   6   2   7     3366.35     3146.07     68.88 o
   7   2   7     4022.48     3944.33     88.29 o
   8   2   7        7.29       -5.21     18.97 o
   9   2   7     3060.64     3179.39     60.89 o
  10   2   7      374.45      360.68     61.37 o
  11   2   7      210.71      187.74     40.65 o
 -11   3   7       54.95       89.89     22.16 o
 -10   3   7        4.18       26.72     37.62 o
  -9   3   7      452.40      437.91     19.72 o
  -8   3   7      491.86      543.41     21.88 o
  -7   3   7      298.12      336.25     22.24 o
  -6   3   7       11.04       16.12     27.17 o
  -5   3   7      354.01      345.18     15.41 o
  -4   3   7      766.12      843.72     15.56 o
  -3   3   7      805.45      691.30     14.56 o
  -2   3   7      319.52      426.41     11.02 o
  -1   3   7     7075.28     8350.11     96.81 o
   0   3   7     1163.17      991.00     19.03 o
   1   3   7     7708.12     7728.02    126.27 o
   2   3   7     2520.96     2386.04     90.25 o
   3   3   7       15.68       10.95      6.98 o
   4   3   7       15.76       38.42      9.01 o
   5   3   7     1499.58     1432.67     49.24 o
   6   3   7      335.31      304.71     12.18 o
   7   3   7       30.03       82.80     16.97 o
   8   3   7      302.44      325.42     25.36 o
   9   3   7      286.72      326.22     16.68 o
  10   3   7       99.54      111.63     14.61 o
 -10   4   7     1492.19     1479.25     34.83 o
  -9   4   7       11.28      -18.68     30.11 o
  -8   4   7     1709.96     1668.05     44.26 o
  -7   4   7      869.21      915.99     28.29 o
  -6   4   7       94.67       84.69     15.40 o
  -5   4   7       93.74       77.78     26.52 o
  -4   4   7     2176.01     2187.05     44.17 o
  -3   4   7       54.77       85.06     13.41 o
  -2   4   7     3460.41     3174.31     52.44 o
  -1   4   7     5008.84     5383.64    115.56 o
   0   4   7     3647.97     3518.56     78.60 o
   1   4   7     7057.37     7033.36     82.57 o
   2   4   7       62.08       32.26      9.50 o
   3   4   7      853.37      851.40     31.61 o
   4   4   7     1326.60     1147.41     29.38 o
   5   4   7      474.35      473.32     16.05 o
   6   4   7     1017.92      996.77     19.04 o
   7   4   7      965.19      892.37     22.02 o
   8   4   7        0.48        4.06     27.71 o
   9   4   7     1306.64     1342.29     56.01 o
  10   4   7      148.09      208.46     49.92 o
 -10   5   7      182.33      216.76     43.60 o
  -9   5   7     2152.69     2202.02     91.19 o
  -8   5   7     1392.95     1212.64     60.07 o
  -7   5   7      397.02      376.02     18.31 o
  -6   5   7     1971.49     2169.08     53.67 o
  -5   5   7       34.23       33.03     17.10 o
  -4   5   7     4013.67     4049.43     60.11 o
  -3   5   7    13636.79    14514.85    231.58 o
  -2   5   7     1724.09     1706.70     25.29 o
  -1   5   7     4790.65     4020.55     86.38 o
   0   5   7     5797.75     6360.36    105.13 o
   1   5   7      145.75      113.20     14.93 o
   2   5   7    11184.99    10714.29    264.33 o
   3   5   7     1224.76     1298.11     22.59 o
   4   5   7       66.07      101.15     28.92 o
   5   5   7     1587.29     1428.00     73.73 o
   6   5   7     1526.37     1576.49     24.67 o
   7   5   7     1063.67      983.40     46.07 o
   8   5   7     2029.44     2032.26     34.19 o
   9   5   7     1300.94     1247.36     50.82 o
  10   5   7     1168.14     1093.57     52.62 o
 -10   6   7      235.52      245.19     39.39 o
  -9   6   7        3.10      -24.33     42.93 o
  -8   6   7      527.28      512.63     27.93 o
  -7   6   7      496.45      508.89     29.81 o
  -6   6   7     3561.75     3440.56     63.08 o
  -5   6   7      998.40     1045.59     39.99 o
  -4   6   7       16.93       21.17     26.23 o
  -3   6   7      189.59      207.87     11.38 o
  -2   6   7     1833.08     1855.00     53.04 o
  -1   6   7       15.72       19.30     26.59 o
   0   6   7       20.10       36.24     10.30 o
   1   6   7       32.16       66.41     17.62 o
   2   6   7      287.94      271.50     14.63 o
   3   6   7     2794.79     2933.26     38.28 o
   4   6   7     1732.21     1725.59     29.14 o
   5   6   7      926.14      874.68     20.58 o
   6   6   7     1095.93      984.47     60.52 o
   7   6   7     1228.96     1168.18     43.24 o
   8   6   7        1.61       -3.61     26.45 o
   9   6   7      101.59      122.78     56.03 o
  10   6   7       37.71       56.77     51.20 o
 -10   7   7       89.45      105.45     36.10 o
  -9   7   7      359.02      369.74     24.91 o
  -8   7   7     1280.20     1277.86     55.34 o
  -7   7   7      415.86      398.09     32.23 o
  -6   7   7      768.60      764.77     33.13 o
  -5   7   7     1757.67     1887.85     50.31 o
  -4   7   7      805.59      979.18     18.34 o
  -3   7   7     1461.69     1359.31     36.93 o
  -2   7   7       39.77       48.13     16.37 o
  -1   7   7      620.82      674.68     19.51 o
   0   7   7     1421.33     1275.53     41.86 o
   1   7   7      553.85      552.29     15.81 o
   2   7   7       52.65       46.51     12.69 o
   3   7   7       48.62       53.61     15.18 o
   4   7   7      804.21      730.55     25.92 o
   5   7   7      742.96      694.15     39.07 o
   6   7   7      419.53      415.12     29.97 o
   7   7   7       21.52      -13.84     13.84 o
   8   7   7      394.65      407.13     47.17 o
   9   7   7      319.21      319.67     37.61 o
  10   7   7      113.14       74.14     47.44 o
  -9   8   7      233.89      277.01     45.17 o
  -8   8   7      272.63      281.95     33.00 o
  -7   8   7     2492.13     2591.35     71.30 o
  -6   8   7     1256.07     1070.58     28.09 o
  -5   8   7      778.97      863.80     22.72 o
  -4   8   7     2050.47     2163.24     34.03 o
  -3   8   7      339.21      347.49     35.35 o
  -2   8   7     9734.47    10134.10    204.19 o
  -1   8   7     1653.82     1585.23     48.65 o
   0   8   7       28.36       31.58     15.51 o
   1   8   7     2787.95     2814.26     48.99 o
   2   8   7     2269.99     2191.30     35.51 o
   3   8   7     1507.84     1408.88     23.67 o
   4   8   7     4384.21     4269.02     71.68 o
   5   8   7      203.67      187.28     25.03 o
   6   8   7     1655.14     1614.73     27.69 o
   7   8   7     1510.07     1579.89     48.81 o
   8   8   7      179.16      162.85     36.40 o
   9   8   7     1361.68     1455.27     36.74 o
  -9   9   7     1089.59      985.90     51.01 o
  -8   9   7     1029.39     1102.57     60.58 o
  -7   9   7       66.70      133.65     33.68 o
  -6   9   7      787.11      792.66     26.19 o
  -5   9   7       15.99      -21.03     30.38 o
  -4   9   7      832.04      871.56     34.75 o
  -3   9   7     3953.30     3713.87     84.04 o
  -2   9   7      308.59      321.80     23.96 o
  -1   9   7       38.83       32.51     15.73 o
   0   9   7      435.94      432.78     21.17 o
   1   9   7        5.82       18.08     15.42 o
   2   9   7     1505.50     1517.34     26.40 o
   3   9   7      130.73      154.33     31.86 o
   4   9   7      170.95      153.09     16.77 o
   5   9   7     2362.49     2184.84     97.80 o
   6   9   7       77.51       74.79     18.24 o
   7   9   7       16.68      -11.25     18.98 o
   8   9   7      444.56      394.60     46.32 o
   9   9   7       68.71       55.46     22.05 o
  -8  10   7        7.46       15.19     31.06 o
  -7  10   7      825.35      831.39     32.58 o
  -6  10   7      688.96      672.21     26.80 o
  -5  10   7       14.25      -20.47     29.84 o
  -4  10   7      686.21      650.32     48.90 o
  -3  10   7     1031.81      948.28     33.17 o
  -2  10   7      533.58      537.67     22.29 o
  -1  10   7      263.23      280.68     17.57 o
   0  10   7      125.57      266.41     32.27 o
   1  10   7      221.21      261.94     16.86 o
   2  10   7      648.58      622.43     25.17 o
   3  10   7      174.48      166.53     16.55 o
   4  10   7     2285.90     2135.59     70.08 o
   5  10   7       64.99       78.56     13.08 o
   6  10   7       70.94      107.41     27.43 o
   7  10   7      549.46      512.07     42.07 o
   8  10   7       15.15      -40.22     40.22 o
  -8  11   7     1235.15     1307.01     71.37 o
  -7  11   7      136.61      148.13     34.36 o
  -6  11   7     2149.75     2069.20     90.55 o
  -5  11   7       66.53      103.02     26.51 o
  -4  11   7     1480.71     1340.78     45.74 o
  -3  11   7     4915.90     4992.94     61.02 o
  -2  11   7       42.64       24.71     22.88 o
  -1  11   7     1235.10     1256.25     39.28 o
   0  11   7     1798.32     1741.39     78.79 o
   1  11   7      118.79       74.06     17.42 o
   2  11   7     3785.20     3669.14     62.82 o
   3  11   7      729.38      804.75     28.30 o
   4  11   7       21.36       51.09     14.48 o
   5  11   7     2331.28     2379.75     35.66 o
   6  11   7      177.55      280.63     38.54 o
   7  11   7      401.28      394.36     17.27 o
   8  11   7     1109.50     1158.82     31.18 o
  -7  12   7      268.79      370.87     77.02 o
  -6  12   7       55.30       80.11     34.23 o
  -5  12   7      156.42      136.96     17.27 o
  -4  12   7     1127.42     1189.53     46.39 o
  -3  12   7        7.18       18.21     16.86 o
  -2  12   7      487.53      484.77     19.01 o
  -1  12   7     1012.22     1008.41     27.13 o
   0  12   7     1088.30      982.87     25.57 o
   1  12   7     1910.12     1983.73     62.46 o
   2  12   7      539.11      570.14     30.44 o
   3  12   7      787.22      775.58     19.37 o
   4  12   7      479.29      523.44     40.85 o
   5  12   7       43.96       52.34     25.58 o
   6  12   7      329.50      362.85     27.46 o
   7  12   7     1236.95     1316.88     35.42 o
  -6  13   7        3.47       36.69     33.71 o
  -5  13   7        9.67      -11.93     22.48 o
  -4  13   7       83.56      102.89     25.59 o
  -3  13   7        3.82      -45.19     45.19 o
  -2  13   7      506.93      596.50     39.75 o
  -1  13   7      106.85      107.86     23.24 o
   0  13   7      167.96      142.37     19.53 o
   1  13   7       45.95       60.16     16.62 o
   2  13   7      574.70      595.67     32.25 o
   3  13   7     1392.36     1340.67     32.37 o
   4  13   7      237.48      316.13     15.39 o
   5  13   7       31.79       47.04     17.91 o
   6  13   7       18.04       57.48     34.94 o
  -5  14   7      479.00      399.38     55.66 o
  -4  14   7      607.80      579.79     31.32 o
  -3  14   7        3.56      -28.14     48.38 o
  -2  14   7     2144.90     2010.00     94.47 o
  -1  14   7     2713.83     2750.14     77.17 o
   0  14   7      479.49      464.88     29.50 o
   1  14   7     1047.17     1094.53     52.10 o
   2  14   7      225.96      209.71     19.90 o
   3  14   7     1310.66     1415.36     29.05 o
   4  14   7      812.72      832.14     49.86 o
   5  14   7       51.36      158.37     54.66 o
  -4  15   7      369.34      310.35     23.24 o
  -3  15   7      838.43      871.12     26.80 o
  -2  15   7        3.87       47.68     33.27 o
  -1  15   7      858.94      812.42     29.10 o
   0  15   7     1027.72     1075.65     31.00 o
   1  15   7      112.02      185.69     49.20 o
   2  15   7      314.04      323.78     44.35 o
   3  15   7      642.82      658.66     34.67 o
   4  15   7      401.14      445.27     65.38 o
  -2  16   7        4.09       40.47     38.10 o
  -1  16   7       12.96       41.12     27.48 o
   0  16   7      117.11       79.36     69.83 o
   1  16   7       29.29       38.63     39.87 o
   2  16   7      178.89      130.57     25.61 o
 -10   0   8     2552.08     2449.58     67.04 o
  -9   0   8      423.45      484.80     41.65 o
  -8   0   8      479.72      502.29     37.97 o
  -7   0   8     3191.52     3336.39     60.03 o
  -6   0   8     1106.99     1090.65     26.33 o
  -5   0   8      175.00      218.76     15.62 o
  -4   0   8     2710.72     2410.77     40.97 o
  -3   0   8     1325.09     1172.40     39.86 o
  -2   0   8    10553.28    11588.77    171.38 o
  -1   0   8     2799.49     2500.38     64.70 o
   0   0   8     6189.87     5860.79    389.77 o
   1   0   8     7259.50     7912.99    207.16 o
   2   0   8      132.13      267.40     16.12 o
   3   0   8     1910.29     1697.14    112.62 o
   4   0   8     4168.10     3770.11    229.84 o
   5   0   8       95.69       95.82     20.57 o
   6   0   8     2567.79     2685.22     92.94 o
   7   0   8     5709.27     6338.80    173.64 o
   8   0   8        5.85       18.46     31.00 o
   9   0   8      132.79      184.18     34.88 o
  10   0   8      633.34      655.20     42.80 o
 -11   1   8      166.57      125.50     40.06 o
 -10   1   8        0.31       -6.00     50.27 o
  -9   1   8      252.82      298.32     36.38 o
  -8   1   8      346.09      340.74     16.67 o
  -7   1   8     1307.21     1299.46     31.26 o
  -6   1   8     1338.16     1412.66     22.76 o
  -5   1   8      250.86      184.06     12.15 o
  -4   1   8     1530.97     1377.01     24.30 o
  -3   1   8     1863.80     1998.79     25.45 o
  -2   1   8      993.57      840.41     15.26 o
  -1   1   8     2121.25     1869.09     22.04 o
   0   1   8      786.57      935.84     19.05 o
   1   1   8      576.60      771.42     21.36 o
   2   1   8      892.57      686.09     22.27 o
   3   1   8       50.07       54.38      8.27 o
   4   1   8      959.66     1008.86     40.50 o
   5   1   8       39.28       33.77     24.79 o
   6   1   8       16.47      -15.17     42.52 o
   7   1   8     1342.23     1486.83    101.36 o
   8   1   8      697.35      758.89     83.67 o
   9   1   8      204.67      168.52     26.11 o
 -10   2   8      250.10      364.72     29.55 o
  -9   2   8       31.40       15.47     34.57 o
  -8   2   8      402.39      375.67     25.01 o
  -7   2   8      408.68      454.81     22.16 o
  -6   2   8       70.53       37.06     16.90 o
  -5   2   8     3764.04     3562.03     44.56 o
  -4   2   8     3364.18     3685.70     38.84 o
  -3   2   8     1065.87      883.69     13.05 o
  -2   2   8     1808.34     1634.51     27.89 o
  -1   2   8       40.19       72.12     17.16 o
   0   2   8      528.94      430.18     16.86 o
   1   2   8      432.01      340.63     15.74 o
   2   2   8     5418.01     5872.17     77.84 o
   3   2   8     1337.47     1386.42    116.08 o
   4   2   8      161.70      200.94     12.03 o
   5   2   8      135.57      107.90     10.11 o
   6   2   8      447.81      418.24     17.97 o
   7   2   8      432.24      393.17     20.05 o
   8   2   8       67.71       39.64     15.15 o
   9   2   8       77.62       90.42     60.85 o
  10   2   8      284.94      204.34     54.35 o
 -10   3   8       17.36      -18.53     18.53 o
  -9   3   8     1953.09     1976.71     34.37 o
  -8   3   8     8350.53     8561.85    134.92 o
  -7   3   8     1208.45     1209.05     32.36 o
  -6   3   8     3157.33     3386.23     85.98 o
  -5   3   8     1329.16     1155.36     23.34 o
  -4   3   8      470.22      364.22     18.33 o
  -3   3   8    15251.74    15366.48    175.94 o
  -2   3   8      718.07      885.16     21.89 o
  -1   3   8      951.20     1033.34     19.71 o
   0   3   8    22267.32    21706.23    606.79 o
   1   3   8       13.08        8.03     11.77 o
   2   3   8     8370.07     8472.91    153.33 o
   3   3   8      497.82      364.02     15.38 o
   4   3   8      358.79      284.30     12.16 o
   5   3   8     5945.45     6007.24     78.06 o
   6   3   8      974.52     1013.97     18.25 o
   7   3   8      605.59      540.65     23.59 o
   8   3   8     1468.09     1457.53     47.50 o
   9   3   8      642.07      677.51     43.60 o
  10   3   8      188.83      246.51     25.29 o
 -10   4   8     2721.20     2703.37     43.14 o
  -9   4   8      265.79      234.21     30.45 o
  -8   4   8     1647.93     1687.02     39.55 o
  -7   4   8     1904.50     1997.05     32.79 o
  -6   4   8     1077.18     1066.54     26.07 o
  -5   4   8      104.51      104.24     29.13 o
  -4   4   8      133.34      185.50     11.33 o
  -3   4   8      105.60       70.38     14.83 o
  -2   4   8     2071.04     2075.82     28.69 o
  -1   4   8     6039.97     6222.20     86.88 o
   0   4   8      919.93      911.91     22.14 o
   1   4   8     2668.80     2697.65     48.84 o
   2   4   8     1281.36     1170.01     22.68 o
   3   4   8      806.04      738.07     40.06 o
   4   4   8      427.96      406.52     33.57 o
   5   4   8      822.39      783.01     16.27 o
   6   4   8      175.56      196.93     18.64 o
   7   4   8     2127.83     2189.98     45.61 o
   8   4   8      126.46      151.28     40.63 o
   9   4   8       39.30       19.53     19.86 o
  10   4   8      538.09      477.15     47.34 o
 -10   5   8       30.28      -15.25     55.93 o
  -9   5   8      200.97      118.98     40.56 o
  -8   5   8      952.47      995.19     24.98 o
  -7   5   8      445.13      389.67     19.52 o
  -6   5   8       60.14        6.37     21.07 o
  -5   5   8      673.00      692.61     19.59 o
  -4   5   8      959.39      981.97     17.41 o
  -3   5   8      247.40      294.97     12.65 o
  -2   5   8       39.24       35.19     10.27 o
  -1   5   8        2.84       -4.21     10.46 o
   0   5   8      126.07      116.75     12.64 o
   1   5   8      135.15      123.93     23.79 o
   2   5   8     3956.52     3691.95     99.88 o
   3   5   8       57.85       42.77     19.10 o
   4   5   8        6.08        1.63     18.01 o
   5   5   8      845.18      857.81     36.66 o
   6   5   8      870.23      887.24     35.15 o
   7   5   8       66.62      102.91     26.95 o
   8   5   8      135.64      155.11     59.88 o
   9   5   8      489.40      533.15     36.70 o
  10   5   8       93.16       11.04     26.55 o
 -10   6   8     1592.67     1582.85     58.22 o
  -9   6   8      758.38      850.25     33.53 o
  -8   6   8     1709.51     1643.34     31.76 o
  -7   6   8     2162.48     2193.53     45.15 o
  -6   6   8      780.00      673.31     20.53 o
  -5   6   8      200.01      214.52     20.09 o
  -4   6   8     2116.15     1930.25     39.07 o
  -3   6   8     1764.31     1788.60     42.54 o
  -2   6   8     2566.70     2510.74     74.92 o
  -1   6   8     2791.75     2940.60     49.82 o
   0   6   8       12.13       36.52     22.00 o
   1   6   8     9281.83     9516.60    139.56 o
   2   6   8      599.29      541.95     15.97 o
   3   6   8      554.46      503.75     15.15 o
   4   6   8     1377.47     1333.84     43.05 o
   5   6   8     1179.04     1131.69     40.47 o
   6   6   8     4133.43     4112.12    128.14 o
   7   6   8     2388.78     2517.03     69.45 o
   8   6   8        6.13       16.34     34.04 o
   9   6   8     2202.77     2277.49     84.95 o
  10   6   8     1132.58     1154.53    108.58 o
  -9   7   8      543.02      513.09     25.25 o
  -8   7   8     2151.61     2114.22     70.27 o
  -7   7   8      135.71      123.53     32.37 o
  -6   7   8     2562.22     2475.40     51.31 o
  -5   7   8     1148.76     1032.10     46.50 o
  -4   7   8     1440.12     1351.16     24.56 o
  -3   7   8     3198.71     3169.02     43.10 o
  -2   7   8       15.62       15.48     13.60 o
  -1   7   8     2725.80     2760.51     51.18 o
   0   7   8     8517.37     8792.53    155.30 o
   1   7   8     2707.03     2830.17     59.16 o
   2   7   8      433.23      436.99     15.59 o
   3   7   8      967.46      891.59     31.22 o
   4   7   8      668.44      692.10     33.03 o
   5   7   8     5481.92     5398.28    125.17 o
   6   7   8      543.26      588.80     22.98 o
   7   7   8      347.94      407.92     16.80 o
   8   7   8      456.47      452.19     18.50 o
   9   7   8       33.80       47.31     25.99 o
  -9   8   8       44.35       32.56     30.60 o
  -8   8   8      323.23      471.57     40.49 o
  -7   8   8       39.18       82.49     32.67 o
  -6   8   8       90.50      133.02     27.41 o
  -5   8   8       69.59       72.29     19.79 o
  -4   8   8      615.77      541.21     39.95 o
  -3   8   8      533.36      537.47     25.24 o
  -2   8   8      491.27      475.88     24.41 o
  -1   8   8     1143.02     1201.39     39.41 o
   0   8   8      237.80      260.95     17.84 o
   1   8   8       50.73       32.64     18.13 o
   2   8   8        0.01      -20.07     20.07 o
   3   8   8      127.71      177.73     27.59 o
   4   8   8       82.55       75.82     23.45 o
   5   8   8        0.72        2.70     17.57 o
   6   8   8      162.26      208.05     21.51 o
   7   8   8        4.02      -15.13     15.13 o
   8   8   8        7.13       -3.54     42.25 o
   9   8   8       84.38       21.98     29.23 o
  -9   9   8     1013.43     1069.23     40.44 o
  -8   9   8     1464.61     1360.99     75.99 o
  -7   9   8        3.43      -24.12     24.12 o
  -6   9   8     4009.71     4053.75     91.33 o
  -5   9   8     2792.98     2791.30     72.39 o
  -4   9   8      452.01      432.48     36.95 o
  -3   9   8     4496.24     4393.99    111.72 o
  -2   9   8       15.50       31.81     16.70 o
  -1   9   8     2194.80     2176.12     48.86 o
   0   9   8     5883.32     6423.99    104.63 o
   1   9   8     2960.44     2939.89     68.82 o
   2   9   8     1402.72     1353.98     29.75 o
   3   9   8     1495.84     1562.35     26.31 o
   4   9   8       15.08       34.94     16.69 o
   5   9   8     3060.94     3081.39     50.86 o
   6   9   8      615.19      632.16     26.38 o
   7   9   8       39.87      108.12     25.02 o
   8   9   8      179.49      169.37     15.33 o
   9   9   8      303.90      366.12     26.13 o
  -8  10   8      344.38      389.45     40.00 o
  -7  10   8     2635.27     2507.20     72.83 o
  -6  10   8       69.43       22.97     23.12 o
  -5  10   8      999.19      950.60     43.80 o
  -4  10   8     3381.74     3241.39     97.98 o
  -3  10   8      648.77      570.73     35.79 o
  -2  10   8     8571.76     8578.09    139.99 o
  -1  10   8     3594.00     3589.34    114.42 o
   0  10   8       50.30       42.22     16.44 o
   1  10   8     5037.76     5033.79     77.31 o
   2  10   8      858.37      810.62     37.38 o
   3  10   8      278.43      266.89     31.51 o
   4  10   8     1232.28     1210.82     56.39 o
   5  10   8     1493.76     1456.80     45.42 o
   6  10   8     1397.90     1542.57     78.74 o
   7  10   8     1096.96     1150.06     42.35 o
   8  10   8       28.91      -11.73     19.26 o
  -8  11   8      592.54      573.50     69.39 o
  -7  11   8       56.59       -0.88     34.19 o
  -6  11   8       15.84       83.08     22.42 o
  -5  11   8      128.92      139.08     24.09 o
  -4  11   8        0.91       -2.55     25.47 o
  -3  11   8      832.11      932.55     41.89 o
  -2  11   8      430.53      379.66     35.82 o
  -1  11   8      124.87      116.21     18.43 o
   0  11   8     1182.77     1138.04     26.76 o
   1  11   8      161.12      195.49     21.57 o
   2  11   8      116.32       74.82     32.56 o
   3  11   8       49.69      101.26     17.65 o
   4  11   8      596.34      555.29     25.49 o
   5  11   8        6.10      -10.49     19.65 o
   6  11   8       92.73      127.65     28.99 o
   7  11   8       15.96       33.87     24.84 o
   8  11   8      223.07      244.31     36.42 o
  -7  12   8      215.72      248.93     50.21 o
  -6  12   8       38.94       26.10     22.34 o
  -5  12   8      651.04      587.12     49.40 o
  -4  12   8      771.51      844.01     24.97 o
  -3  12   8       29.03       -4.62     16.34 o
  -2  12   8     2601.08     2504.08     37.32 o
  -1  12   8      710.73      822.88     29.40 o
   0  12   8      129.45      155.99     69.44 o
   1  12   8      887.74      912.03     38.44 o
   2  12   8       21.40       27.26     22.89 o
   3  12   8      426.98      494.21     26.06 o
   4  12   8       50.34      101.52     36.33 o
   5  12   8       74.00       62.08     34.26 o
   6  12   8      644.70      612.48     33.93 o
   7  12   8      645.38      602.56     35.76 o
  -6  13   8     1171.08     1399.19    112.75 o
  -5  13   8      425.13      327.40     15.05 o
  -4  13   8       53.60       36.18     26.21 o
  -3  13   8     2315.73     2230.82     86.50 o
  -2  13   8      151.88      164.66     31.33 o
  -1  13   8     2409.33     2445.09     94.20 o
   0  13   8     4995.87     4992.52    112.10 o
   1  13   8      132.59      176.83     43.37 o
   2  13   8     3323.75     3402.20     65.04 o
   3  13   8     1178.07     1116.24     28.60 o
   4  13   8       27.71       -3.77     15.74 o
   5  13   8     1823.55     1913.89     57.28 o
   6  13   8      504.70      584.72     50.54 o
  -5  14   8      735.25      669.79     68.15 o
  -4  14   8       31.51        7.22     32.69 o
  -3  14   8        3.15        7.50     24.63 o
  -2  14   8      636.64      570.68     40.00 o
  -1  14   8      761.87      750.80     26.57 o
   0  14   8      101.86       72.89     28.00 o
   1  14   8       37.12       43.96     29.36 o
   2  14   8      638.92      609.51     32.11 o
   3  14   8        3.51       43.90     25.41 o
   4  14   8       92.82       75.64     17.39 o
   5  14   8       11.70       -1.52     26.30 o
  -4  15   8      550.24      550.49     29.55 o
  -3  15   8      440.57      493.92     26.56 o
  -2  15   8      406.92      422.32     32.97 o
  -1  15   8      220.92      218.90     42.52 o
   0  15   8      711.78      761.17     36.75 o
   1  15   8      447.45      383.58     35.94 o
   2  15   8       17.98      -23.24     23.24 o
   3  15   8       84.06      139.47     49.41 o
   4  15   8       98.17      119.29     48.50 o
  -2  16   8     1462.73     1552.93     49.91 o
  -1  16   8     1072.03     1042.29     33.94 o
   0  16   8       78.89       72.77     25.75 o
   1  16   8     1228.54     1358.20     84.11 o
 -10   1   9      106.42      121.89     32.56 o
  -9   1   9      413.48      398.95     22.35 o
  -8   1   9     2143.65     2185.26     45.57 o
  -7   1   9      638.38      608.91     22.21 o
  -6   1   9      676.17      752.95     22.18 o
  -5   1   9     3268.64     3185.06     41.09 o
  -4   1   9     2802.54     2821.85     32.50 o
  -3   1   9     1967.38     2168.78     24.56 o
  -2   1   9      226.07      230.60     12.03 o
  -1   1   9      266.71      234.71      8.10 o
   0   1   9    16528.45    17331.10    221.19 o
   1   1   9     3970.70     3547.45     78.84 o
   2   1   9     3899.05     3496.63     55.41 o
   3   1   9    26594.06    27009.29    671.48 o
   4   1   9        0.20        9.33     18.22 o
   5   1   9     2646.87     2494.40    168.28 o
   6   1   9      972.05     1019.57     35.94 o
   7   1   9        8.40      -28.58     37.59 o
   8   1   9      732.29      813.59     27.26 o
   9   1   9      184.16      250.57     37.74 o
  10   1   9      137.54       25.59     37.11 o
 -10   2   9     1473.12     1378.26     40.56 o
  -9   2   9      700.65      805.96     63.50 o
  -8   2   9      901.50      955.12     34.71 o
  -7   2   9     2348.80     2401.73     42.40 o
  -6   2   9     1096.17     1119.43     23.99 o
  -5   2   9     4123.40     4157.00     44.01 o
  -4   2   9     3396.18     3603.78     40.95 o
  -3   2   9      989.42      996.01     19.01 o
  -2   2   9     9736.88     9773.06    103.09 o
  -1   2   9    11212.22    11772.37    170.86 o
   0   2   9      590.38      495.06     20.11 o
   1   2   9     4304.43     4216.46    126.68 o
   2   2   9    13777.59    14421.77    355.42 o
   3   2   9       48.40       32.64     11.27 o
   4   2   9      108.81      108.01      9.66 o
   5   2   9      128.31      149.61      9.19 o
   6   2   9     1771.77     1659.30     58.41 o
   7   2   9     2930.01     2880.19     98.70 o
   8   2   9      532.03      448.41     27.29 o
   9   2   9      755.48      932.26     83.37 o
  10   2   9      542.44      651.10     31.55 o
 -10   3   9      498.49      523.79     44.91 o
  -9   3   9      319.10      335.72     22.73 o
  -8   3   9       25.05      -10.78     61.29 o
  -7   3   9     1711.04     1638.35     58.34 o
  -6   3   9       24.06       40.43     23.98 o
  -5   3   9      698.71      690.00     18.53 o
  -4   3   9     2402.67     2722.48     36.28 o
  -3   3   9       14.79       31.49     10.66 o
  -2   3   9     3175.33     3115.07     39.76 o
  -1   3   9       80.83       39.91      8.60 o
   0   3   9       11.16        8.12     23.29 o
   1   3   9      267.16      306.99     36.76 o
   2   3   9     5046.13     5236.33     80.16 o
   3   3   9      950.44      795.99     54.23 o
   4   3   9     1537.01     1437.13     66.49 o
   5   3   9      141.78      119.83     11.58 o
   6   3   9      167.91      174.31     23.91 o
   7   3   9      275.03      264.66     14.20 o
   8   3   9      324.13      346.51     32.55 o
   9   3   9       12.11       34.07     29.16 o
  10   3   9       10.27       17.05     23.98 o
 -10   4   9     1524.88     1451.66     66.18 o
  -9   4   9      274.35      287.13     24.16 o
  -8   4   9      198.58      201.65     21.30 o
  -7   4   9     2432.96     2482.36     38.22 o
  -6   4   9      595.21      550.43     40.09 o
  -5   4   9      854.82      877.78     26.59 o
  -4   4   9      590.00      516.32     21.97 o
  -3   4   9        1.37        6.89     19.27 o
  -2   4   9     3411.90     3919.19     67.38 o
  -1   4   9      206.69      217.02     13.98 o
   0   4   9        1.67       -5.09     11.05 o
   1   4   9     7961.79     8011.01    105.83 o
   2   4   9     2100.13     2088.88     37.28 o
   3   4   9       13.16       10.11     16.87 o
   4   4   9     1248.53     1216.87     21.90 o
   5   4   9     1382.04     1315.85     21.45 o
   6   4   9      103.31      129.86     12.04 o
   7   4   9      509.61      554.67     15.48 o
   8   4   9       10.66       41.05     32.29 o
   9   4   9      509.94      443.04     17.54 o
  10   4   9      138.59      211.04     27.23 o
 -10   5   9      475.38      473.80     27.35 o
  -9   5   9     1699.26     1641.95     32.60 o
  -8   5   9     2448.40     2572.05     57.44 o
  -7   5   9       82.08       49.31     18.23 o
  -6   5   9     4731.13     4710.92     58.95 o
  -5   5   9     3175.76     3217.65    112.13 o
  -4   5   9     2016.33     1987.28     31.29 o
  -3   5   9     4020.00     4113.17     77.94 o
  -2   5   9      797.18      788.53     17.26 o
  -1   5   9     2653.85     2820.67     53.21 o
   0   5   9     8351.07     8343.86    171.14 o
   1   5   9     3686.38     3425.13     47.20 o
   2   5   9     3647.38     3356.18     63.51 o
   3   5   9     3524.34     3451.31     94.91 o
   4   5   9       17.60       21.47     11.76 o
   5   5   9     2367.25     2280.02     50.82 o
   6   5   9      140.81      150.19     19.38 o
   7   5   9       36.00       20.82     33.58 o
   8   5   9     2197.61     2212.41     65.72 o
   9   5   9      448.92      439.08     25.57 o
  10   5   9       81.19       88.80    105.25 o
 -10   6   9       35.69       -3.62     27.92 o
  -9   6   9       17.42      -31.59     31.59 o
  -8   6   9       34.87       58.47     32.58 o
  -7   6   9      234.71      301.82     23.04 o
  -6   6   9     1249.55     1116.82     28.25 o
  -5   6   9       10.32       -9.03     11.89 o
  -4   6   9       36.41       18.74     28.39 o
  -3   6   9      728.07      622.48     15.68 o
  -2   6   9      508.52      527.49     15.06 o
  -1   6   9      469.19      405.11     14.88 o
   0   6   9     1281.50     1354.64     26.85 o
   1   6   9       18.88      -12.68     18.40 o
   2   6   9      735.90      609.63     28.69 o
   3   6   9      268.98      270.13     21.62 o
   4   6   9     1128.32     1196.01     36.87 o
   5   6   9     1226.03     1148.36     40.03 o
   6   6   9      407.86      404.55     21.46 o
   7   6   9      189.37      224.04     21.41 o
   8   6   9      555.02      525.64     18.92 o
   9   6   9      552.71      470.10     18.72 o
  -9   7   9       96.54       48.62     76.89 o
  -8   7   9      710.27      659.15     32.58 o
  -7   7   9       52.31       42.74     21.26 o
  -6   7   9      557.81      576.29     43.60 o
  -5   7   9       90.66      125.04     16.57 o
  -4   7   9     1060.03     1052.50     23.96 o
  -3   7   9     4345.36     4415.21     74.96 o
  -2   7   9       29.81       60.74     27.83 o
  -1   7   9      494.97      596.74     33.17 o
   0   7   9     3722.30     3553.63     60.20 o
   1   7   9      826.83      810.91     23.07 o
   2   7   9     1322.38     1275.21     50.62 o
   3   7   9      360.47      303.55     14.14 o
   4   7   9      106.18      156.18     36.24 o
   5   7   9      876.18      848.58     19.07 o
   6   7   9       18.71      -15.66     27.35 o
   7   7   9        1.31       16.12     22.39 o
   8   7   9      393.91      443.81     27.72 o
   9   7   9      187.71      221.65     37.16 o
  -9   8   9       54.12      131.44     35.96 o
  -8   8   9     1352.30     1360.20     30.44 o
  -7   8   9     4434.42     4363.32     77.00 o
  -6   8   9      374.58      421.12     22.47 o
  -5   8   9     1069.93     1021.82     36.03 o
  -4   8   9     3482.27     3570.58     53.00 o
  -3   8   9     2493.43     2447.59     33.16 o
  -2   8   9     4621.44     4277.76    108.72 o
  -1   8   9     1140.43     1208.35     24.38 o
   0   8   9     1060.54     1236.80     33.30 o
   1   8   9     4121.72     3904.79     60.80 o
   2   8   9      925.95     1010.23     21.51 o
   3   8   9      494.09      596.66     36.01 o
   4   8   9     2794.87     2676.40     37.30 o
   5   8   9      394.60      468.38     36.44 o
   6   8   9      160.45      197.50     15.19 o
   7   8   9      917.90      915.20     25.51 o
   8   8   9      115.66      117.15     22.30 o
   9   8   9      587.20      711.94     81.34 o
  -8   9   9     1166.17     1102.72     53.53 o
  -7   9   9        0.09      -15.24     19.32 o
  -6   9   9      280.93      288.83     28.57 o
  -5   9   9      433.97      346.86     23.40 o
  -4   9   9       34.54        0.31     13.25 o
  -3   9   9     1027.63     1104.18     25.01 o
  -2   9   9       70.19       -0.05     25.92 o
  -1   9   9       15.64       94.35     38.10 o
   0   9   9     2153.73     2133.47     58.59 o
   1   9   9      617.03      543.97     29.50 o
   2   9   9      618.11      678.61     23.54 o
   3   9   9      531.13      506.29     26.74 o
   4   9   9       67.60      142.33     26.34 o
   5   9   9     1192.41     1107.27     38.53 o
   6   9   9      338.71      322.37     22.04 o
   7   9   9      180.12      223.64     32.21 o
   8   9   9      371.63      292.25     19.15 o
  -8  10   9       30.58       16.59     75.02 o
  -7  10   9      320.00      308.37     29.61 o
  -6  10   9       43.69       25.09     21.52 o
  -5  10   9      269.72      241.30     13.71 o
  -4  10   9      126.04      101.09     22.08 o
  -3  10   9      811.44      838.54     30.37 o
  -2  10   9     1931.37     1792.78     67.42 o
  -1  10   9      997.87      889.10     29.64 o
   0  10   9      289.87      319.82     24.77 o
   1  10   9     1566.49     1598.97     43.80 o
   2  10   9      224.09      236.00     17.20 o
   3  10   9       12.26        1.78     14.65 o
   4  10   9     1168.31     1154.12     25.71 o
   5  10   9      103.87      128.75     31.87 o
   6  10   9        4.30       29.52     32.22 o
   7  10   9      430.63      408.78     62.36 o
   8  10   9       10.30       -1.80     55.99 o
  -7  11   9       67.81      158.70    110.86 o
  -6  11   9     1538.22     1396.25     34.64 o
  -5  11   9     1583.03     1429.97     79.99 o
  -4  11   9      755.97      663.98     16.95 o
  -3  11   9     3287.33     3198.91     76.88 o
  -2  11   9     1238.15     1279.12     61.94 o
  -1  11   9      130.93      110.60     27.87 o
   0  11   9     3625.70     3648.67     57.64 o
   1  11   9      285.81      377.08     32.50 o
   2  11   9     1339.43     1336.39     41.76 o
   3  11   9     3069.92     3141.43     45.00 o
   4  11   9      509.48      463.64     38.75 o
   5  11   9      844.99      905.80     44.56 o
   6  11   9      270.11      289.65     32.39 o
   7  11   9      851.48      773.35     71.30 o
  -7  12   9     1240.68     1123.39    236.35 o
  -6  12   9       16.41        6.44     25.59 o
  -5  12   9      149.90      197.04     13.06 o
  -4  12   9      628.30      602.93     23.90 o
  -3  12   9        4.20       46.62     22.99 o
  -2  12   9      558.72      658.48     29.79 o
  -1  12   9      139.91       54.78     21.47 o
   0  12   9      150.27      182.37     24.03 o
   1  12   9     3828.06     3821.06     79.77 o
   2  12   9       27.63       43.97     22.38 o
   3  12   9      303.86      323.82     29.67 o
   4  12   9      776.97      822.67     22.62 o
   5  12   9       12.85        8.84     35.40 o
   6  12   9      532.51      422.53     20.83 o
   7  12   9      344.15      390.82     26.82 o
  -6  13   9      316.75      501.20     64.01 o
  -5  13   9       15.83       24.16     15.59 o
  -4  13   9        5.65       57.11     37.23 o
  -3  13   9       23.42      -17.13     17.13 o
  -2  13   9       85.45      140.81     27.84 o
  -1  13   9       22.10       -9.00     31.23 o
   0  13   9        8.36       39.86     34.22 o
   1  13   9       65.46       40.81     19.62 o
   2  13   9      242.70      283.56     19.37 o
   3  13   9      910.96      845.72     39.33 o
   4  13   9      187.14      179.49     66.67 o
   5  13   9       13.78        7.25     18.39 o
   6  13   9       35.66      -66.81     99.67 o
  -5  14   9      295.05      302.13     41.23 o
  -4  14   9      723.71      658.93     29.12 o
  -3  14   9       20.98      -25.93     25.93 o
  -2  14   9     1255.38     1276.15     33.95 o
  -1  14   9     2278.42     2247.57     68.47 o
   0  14   9        3.17      -24.72     24.72 o
   1  14   9     1489.16     1570.44     36.45 o
   2  14   9      956.41     1009.85     26.15 o
   3  14   9       12.48      -12.54     21.87 o
   4  14   9     1477.01     1586.33     45.61 o
   5  14   9       71.20      162.15     72.83 o
  -3  15   9     1237.88     1253.46     83.50 o
  -2  15   9       77.73      142.42     62.59 o
  -1  15   9      411.34      437.35     43.14 o
   0  15   9     2010.95     2128.98     67.94 o
   1  15   9       82.09      162.50     41.98 o
   2  15   9      553.34      718.16     25.34 o
   3  15   9      793.19      813.86     25.32 o
 -10   0  10     2440.64     2593.10     62.02 o
  -9   0  10     1247.44     1222.27     58.03 o
  -8   0  10      716.24      687.93     49.25 o
  -7   0  10     5565.74     5414.44     86.43 o
  -6   0  10     5575.13     5405.79     85.82 o
  -5   0  10       45.08       88.54     31.21 o
  -4   0  10     2272.60     2405.46     66.76 o
  -3   0  10       77.41      136.59     20.43 o
  -2   0  10     7764.08     7914.96    119.46 o
  -1   0  10     3888.43     3704.74    144.50 o
   0   0  10     3157.51     3081.69    160.27 o
   1   0  10     6464.09     6440.14    120.89 o
   2   0  10      651.81      926.29     26.02 o
   3   0  10      175.92      108.94     17.22 o
   4   0  10     4473.07     4485.13    279.00 o
   5   0  10      595.89      580.83     40.19 o
   6   0  10     1215.78     1280.44     55.55 o
   7   0  10     3011.04     3314.62    102.14 o
   8   0  10      463.42      472.94     44.08 o
   9   0  10     1643.93     1680.24     67.11 o
  10   0  10     1182.91     1217.66     54.42 o
 -10   1  10      107.30      113.84     64.11 o
  -9   1  10      196.03      148.98     20.33 o
  -8   1  10      662.72      629.17     31.67 o
  -7   1  10       22.62        2.41     17.38 o
  -6   1  10      492.56      407.04     24.77 o
  -5   1  10     4167.17     4557.12     62.92 o
  -4   1  10        7.34       11.13     12.52 o
  -3   1  10       51.36       52.42     16.28 o
  -2   1  10     1911.87     2046.70     25.53 o
  -1   1  10       83.59      144.42      7.92 o
   0   1  10     5415.22     5592.37     75.60 o
   1   1  10      465.49      496.70     17.17 o
   2   1  10       34.31        5.11     11.32 o
   3   1  10     6984.34     6684.76    206.64 o
   4   1  10      877.90      798.00     30.28 o
   5   1  10     1369.41     1378.06     51.29 o
   6   1  10      785.21      733.31     53.14 o
   7   1  10      212.00      223.05     44.40 o
   8   1  10      718.40      894.52     68.05 o
   9   1  10       23.54       27.76     35.16 o
  10   1  10       12.01       -0.86     39.63 o
 -10   2  10       44.80       43.67     29.47 o
  -9   2  10      209.75      271.85     46.45 o
  -8   2  10      387.65      376.15     17.47 o
  -7   2  10     2220.26     2160.03     39.89 o
  -6   2  10     3128.74     3118.37     41.02 o
  -5   2  10       76.53      105.13     14.56 o
  -4   2  10     3205.41     3268.09     35.61 o
  -3   2  10       18.82       -0.89     10.61 o
  -2   2  10      688.78      684.74     14.11 o
  -1   2  10     3075.69     3167.05     40.64 o
   0   2  10        2.78       37.83     17.68 o
   1   2  10      233.09      162.33     16.88 o
   2   2  10      975.84     1050.64     42.40 o
   3   2  10        1.45      -14.26     17.00 o
   4   2  10     1494.95     1405.13     29.12 o
   5   2  10      329.26      351.02     15.71 o
   6   2  10       91.17      151.37     16.33 o
   7   2  10      521.87      504.65     24.93 o
   8   2  10      369.93      303.80     24.79 o
   9   2  10      653.28      680.08     35.93 o
  10   2  10      137.65      102.01     26.07 o
 -10   3  10      119.02      125.54     22.76 o
  -9   3  10     1365.83     1353.62     34.33 o
  -8   3  10     2574.70     2735.72     79.32 o
  -7   3  10      337.33      312.36     35.46 o
  -6   3  10     4195.52     4013.97     92.77 o
  -5   3  10     3987.34     4070.32     52.60 o
  -4   3  10     1092.47      899.16     20.17 o
  -3   3  10     2210.10     2349.71     68.84 o
  -2   3  10     2070.43     1864.70     26.85 o
  -1   3  10     2171.67     2158.63     40.08 o
   0   3  10     6791.67     6667.48     96.05 o
   1   3  10      606.19      462.17     29.77 o
   2   3  10      977.30      848.93     25.12 o
   3   3  10    15927.73    15984.07    554.17 o
   4   3  10     1217.43     1013.86     70.57 o
   5   3  10     1682.81     1691.23     66.00 o
   6   3  10     2510.45     2361.87     93.26 o
   7   3  10      122.52      135.41     29.23 o
   8   3  10     1423.10     1292.36     48.12 o
   9   3  10     1241.45     1280.91     39.70 o
  10   3  10       36.08      -27.12     27.12 o
 -10   4  10     1530.95     1409.41     71.16 o
  -9   4  10      649.84      660.69     23.07 o
  -8   4  10     1071.16     1107.86     30.02 o
  -7   4  10     3596.44     3632.84     96.17 o
  -6   4  10      758.87      680.67     38.48 o
  -5   4  10     1585.76     1497.76     55.32 o
  -4   4  10     4981.06     5388.27     91.79 o
  -3   4  10      111.03      113.11     23.78 o
  -2   4  10     3062.15     2849.88     51.34 o
  -1   4  10     5664.93     5819.97    113.25 o
   0   4  10      383.75      508.07     12.86 o
   1   4  10     3622.88     3278.90     55.47 o
   2   4  10     1645.79     1635.76     60.01 o
   3   4  10      452.66      378.01     23.89 o
   4   4  10     3950.47     3725.29    130.76 o
   5   4  10       21.70       51.18     26.44 o
   6   4  10      541.99      510.74     16.58 o
   7   4  10     1820.26     1787.79     27.08 o
   8   4  10       25.96       -5.37     21.45 o
   9   4  10       73.35      112.63     30.60 o
  10   4  10      233.08      317.97     44.26 o
 -10   5  10       14.60       14.58     52.75 o
  -9   5  10       69.05       11.16     41.30 o
  -8   5  10      218.00      283.99     25.97 o
  -7   5  10      526.92      508.06     23.47 o
  -6   5  10       14.42      -23.33     23.33 o
  -5   5  10      235.91      266.17     13.77 o
  -4   5  10        2.44      -10.15     25.62 o
  -3   5  10      146.40      165.71     20.62 o
  -2   5  10       36.18       51.80     11.67 o
  -1   5  10      119.94       46.76     14.14 o
   0   5  10      833.15      959.28     21.30 o
   1   5  10       29.73       11.85     13.91 o
   2   5  10       97.44      135.89     20.21 o
   3   5  10        8.59        0.77     10.95 o
   4   5  10       62.30       70.78     16.62 o
   5   5  10      305.66      313.22     17.29 o
   6   5  10       54.54      103.16     14.28 o
   7   5  10       70.28       87.87     12.77 o
   8   5  10      656.78      736.88     32.70 o
   9   5  10      476.38      421.71     37.80 o
  -9   6  10     1519.11     1557.47     63.86 o
  -8   6  10      146.00      134.67     52.56 o
  -7   6  10     2963.67     2892.39     55.06 o
  -6   6  10     1119.63     1095.02     22.91 o
  -5   6  10      212.40      230.09     13.46 o
  -4   6  10     2825.84     2853.23     48.96 o
  -3   6  10       94.38      123.02     31.32 o
  -2   6  10     1883.52     1974.83     27.44 o
  -1   6  10     1339.09     1344.53     23.10 o
   0   6  10      299.56      302.19     34.40 o
   1   6  10     3885.62     3729.13     48.47 o
   2   6  10      556.12      550.66     15.93 o
   3   6  10       20.54       -1.65     12.59 o
   4   6  10     4984.40     4912.76     58.70 o
   5   6  10     2089.42     1990.33     42.90 o
   6   6  10      906.34      996.96     43.25 o
   7   6  10     1062.41     1036.67     31.36 o
   8   6  10       72.52       17.04     15.48 o
   9   6  10      672.58      552.31     19.59 o
  -9   7  10      306.90      318.31     25.83 o
  -8   7  10     1702.40     1745.55     58.85 o
  -7   7  10       60.89       16.01     20.13 o
  -6   7  10     1010.83     1030.17     55.83 o
  -5   7  10     3037.23     3032.38     56.15 o
  -4   7  10       50.43       45.07     17.41 o
  -3   7  10      283.88      313.95     38.62 o
  -2   7  10       52.38       70.97     17.38 o
  -1   7  10      457.68      434.47     20.76 o
   0   7  10     5972.32     5960.00    106.71 o
   1   7  10      427.37      396.04     17.97 o
   2   7  10       89.55      132.63     33.76 o
   3   7  10     1452.91     1426.41     33.10 o
   4   7  10       41.31        0.81     23.69 o
   5   7  10     2688.36     2695.42     81.57 o
   6   7  10     1022.82     1023.67     31.20 o
   7   7  10        3.24       19.94     15.34 o
   8   7  10     1138.35     1077.35     42.64 o
   9   7  10      333.19      382.12     23.57 o
  -9   8  10        3.75       -7.15     39.66 o
  -8   8  10      151.72      155.52     26.37 o
  -7   8  10      146.62      213.94     51.60 o
  -6   8  10       25.84       -3.60     37.22 o
  -5   8  10      140.69      138.69     26.31 o
  -4   8  10      161.81      121.67     16.76 o
  -3   8  10        2.71      -20.26     20.26 o
  -2   8  10      522.71      512.97     24.55 o
  -1   8  10      147.99      144.45     18.04 o
   0   8  10       49.03      119.70     17.66 o
   1   8  10      179.61      220.94     18.42 o
   2   8  10        3.06        0.27     19.24 o
   3   8  10       53.05       83.02     16.83 o
   4   8  10      181.40      228.91     24.33 o
   5   8  10       40.08       61.01     40.02 o
   6   8  10        3.86      -23.04     23.04 o
   7   8  10        4.65       27.72     36.82 o
   8   8  10        8.32      -16.73     20.16 o
   9   8  10        0.72      -23.49     23.49 o
  -8   9  10      888.06      848.92     35.89 o
  -7   9  10       79.68       80.94     27.29 o
  -6   9  10     2209.60     2261.10     55.36 o
  -5   9  10     4153.44     4209.27     91.49 o
  -4   9  10      613.31      587.69     33.58 o
  -3   9  10      154.47      200.33     48.37 o
  -2   9  10      397.23      476.78     20.40 o
  -1   9  10      344.86      403.25     21.19 o
   0   9  10     5250.55     5058.24     96.91 o
   1   9  10     2462.70     2721.95     67.42 o
   2   9  10      356.87      353.83     23.94 o
   3   9  10      624.65      637.10     43.16 o
   4   9  10       16.49      -14.03     18.82 o
   5   9  10     4621.65     4727.55    104.60 o
   6   9  10      718.70      764.59     24.91 o
   7   9  10      121.02      191.31     29.85 o
   8   9  10      952.08      850.19     41.61 o
  -8  10  10       29.44       79.74     31.68 o
  -7  10  10     1255.75     1293.26     37.37 o
  -6  10  10       82.95       47.43     32.08 o
  -5  10  10     1074.08      980.80     37.39 o
  -4  10  10     3306.52     3273.66     80.09 o
  -3  10  10      320.10      307.16     19.77 o
  -2  10  10     3002.28     3054.05     64.41 o
  -1  10  10     2525.72     2497.63     39.22 o
   0  10  10      245.26      227.11     28.40 o
   1  10  10     3645.08     3750.63     76.30 o
   2  10  10     1903.36     1887.00     37.80 o
   3  10  10      122.01      200.16     43.58 o
   4  10  10      733.29      783.52     24.36 o
   5  10  10     2116.50     2065.13     32.52 o
   6  10  10       17.57       94.00     27.50 o
   7  10  10      391.14      369.11     24.52 o
   8  10  10      233.72      230.62     48.65 o
  -7  11  10        3.38        3.60     28.83 o
  -6  11  10        2.85      -38.64     38.64 o
  -5  11  10       51.48       -9.16     23.13 o
  -4  11  10       12.33      -10.82     15.52 o
  -3  11  10      939.80      828.43     28.71 o
  -2  11  10      985.99      913.01     38.27 o
  -1  11  10       14.66       34.12     18.69 o
   0  11  10      985.00      952.03     24.98 o
   1  11  10      308.00      338.31     19.58 o
   2  11  10        1.49       -3.51     34.51 o
   3  11  10      390.78      354.08     38.80 o
   4  11  10      339.75      349.82     31.47 o
   5  11  10        3.12        8.21     26.24 o
   6  11  10       95.91       81.35     31.03 o
   7  11  10      112.14       85.82     44.68 o
  -6  12  10      668.08      693.78     68.76 o
  -5  12  10      139.72      154.58     19.32 o
  -4  12  10      908.50      864.75     30.53 o
  -3  12  10       79.71       76.00     20.11 o
  -2  12  10      616.24      632.70     30.09 o
  -1  12  10     1419.74     1427.46     43.77 o
   0  12  10      555.14      602.91     56.09 o
   1  12  10      530.26      493.40     39.09 o
   2  12  10      616.64      728.98     59.29 o
   3  12  10      173.10      219.59     34.66 o
   4  12  10      358.41      416.13     23.44 o
   5  12  10      195.67      260.76     25.83 o
   6  12  10      167.85      247.61     24.22 o
  -5  13  10      541.63      399.76     41.40 o
  -4  13  10      139.07      126.79     27.28 o
  -3  13  10      674.23      684.84     42.55 o
  -2  13  10      979.77      916.11     23.49 o
  -1  13  10      442.30      444.27     34.93 o
   0  13  10     1341.69     1391.88     41.74 o
   1  13  10      619.09      682.04     23.84 o
   2  13  10      544.54      605.99     22.99 o
   3  13  10     1830.05     1758.84     60.20 o
   4  13  10      624.78      687.60     31.31 o
   5  13  10      544.24      573.39     21.84 o
  -4  14  10      148.17      143.87     37.53 o
  -3  14  10       11.63      -29.83     29.83 o
  -2  14  10       34.47       47.41     38.35 o
  -1  14  10      233.60      292.20     46.56 o
   0  14  10       88.78       44.36     25.75 o
   1  14  10      329.20      309.27     20.22 o
   2  14  10       45.52      -18.60     18.60 o
   3  14  10       35.42       37.43     17.42 o
   4  14  10      142.63      112.37     29.54 o
  -3  15  10      460.41      450.29     56.14 o
  -2  15  10       66.23       64.01     40.39 o
  -1  15  10      101.50      144.65     62.72 o
   0  15  10      614.90      585.83     27.96 o
   1  15  10       18.98      -13.35     26.29 o
   2  15  10       43.33        8.11     37.84 o
 -10   1  11      136.43       75.37     56.65 o
  -9   1  11     2012.23     2127.60     38.73 o
  -8   1  11      752.67      823.39     31.43 o
  -7   1  11      274.57      293.55     25.86 o
  -6   1  11     2272.38     2213.30     29.56 o
  -5   1  11     3415.19     3515.74     41.92 o
  -4   1  11      365.60      358.03     20.62 o
  -3   1  11      700.82      738.62     14.56 o
  -2   1  11     9910.52    10142.92    107.58 o
  -1   1  11      385.58      325.43      9.61 o
   0   1  11     1443.43     1263.12     24.87 o
   1   1  11     8517.09     9362.44    123.00 o
   2   1  11     3415.88     3366.28     67.67 o
   3   1  11      782.62      710.63     35.62 o
   4   1  11      318.13      309.10     19.67 o
   5   1  11      553.83      501.94     24.66 o
   6   1  11     1266.10     1290.57     35.72 o
   7   1  11       32.50       76.67     18.00 o
   8   1  11      555.06      632.59     32.29 o
   9   1  11      595.72      605.83     50.40 o
  10   1  11      317.30      317.74     31.46 o
 -10   2  11     1595.46     1675.93    138.93 o
  -9   2  11      759.10      857.45     36.30 o
  -8   2  11      170.46      204.22     27.86 o
  -7   2  11      885.52      888.49     30.02 o
  -6   2  11     2853.46     2903.44     48.35 o
  -5   2  11       33.73       58.61     17.27 o
  -4   2  11     3972.22     4085.75     43.75 o
  -3   2  11      581.45      564.85     29.84 o
  -2   2  11     2527.58     2579.94     34.38 o
  -1   2  11     6570.19     6438.03     86.81 o
   0   2  11      647.19      601.96     17.83 o
   1   2  11     8366.41     8540.28    112.98 o
   2   2  11     8399.71     8834.57    150.79 o
   3   2  11      451.75      357.67     13.18 o
   4   2  11     1975.19     1775.46     72.63 o
   5   2  11      827.18      797.33     29.56 o
   6   2  11       20.59       34.28     12.36 o
   7   2  11     2425.43     2519.09     69.31 o
   8   2  11       60.18       53.23     23.73 o
   9   2  11      578.22      621.33     37.46 o
  10   2  11      897.62      809.84     38.17 o
 -10   3  11      111.22      128.90     91.26 o
  -9   3  11       42.55        1.59     48.78 o
  -8   3  11      245.21      210.07     45.93 o
  -7   3  11       20.50       45.06     18.73 o
  -6   3  11      513.73      461.83     37.22 o
  -5   3  11      817.93      899.47     28.08 o
  -4   3  11      179.83      192.59     18.12 o
  -3   3  11        4.57       15.23     11.36 o
  -2   3  11     1157.14     1116.09     31.43 o
  -1   3  11      166.09      153.50     27.25 o
   0   3  11     1427.80     1410.72     34.70 o
   1   3  11      143.25      204.24     48.11 o
   2   3  11       33.87       60.49     25.76 o
   3   3  11     1130.85     1165.51     77.75 o
   4   3  11      389.75      407.17     16.72 o
   5   3  11       89.11       84.18     30.18 o
   6   3  11      396.70      369.43     20.85 o
   7   3  11       24.16       11.22     11.78 o
   9   3  11       85.82       61.03     34.98 o
  10   3  11       62.26      114.92     35.32 o
 -10   4  11      736.38      772.65     93.38 o
  -9   4  11      513.00      526.82     30.25 o
  -8   4  11        2.12      -23.46     31.09 o
  -7   4  11      524.83      516.73     37.45 o
  -6   4  11      449.78      437.08     28.33 o
  -5   4  11     1708.13     1666.55     25.28 o
  -4   4  11     9108.09     9757.77    170.20 o
  -3   4  11     1236.78     1182.63     29.16 o
  -2   4  11     1793.53     1704.30     26.47 o
  -1   4  11     1226.76     1166.21     29.75 o
   0   4  11     1315.24     1270.96     24.17 o
   1   4  11     3317.32     3269.41     52.96 o
   2   4  11     1504.76     1583.19     66.18 o
   3   4  11        9.09       -5.70     15.80 o
   4   4  11      531.27      485.12     57.91 o
   5   4  11      278.73      245.58     18.02 o
   6   4  11      209.11      256.16     13.19 o
   7   4  11      868.60      858.23     26.11 o
   8   4  11       50.83       55.62     14.19 o
   9   4  11      108.73      127.27     56.43 o
  -9   5  11      875.07      847.21     60.25 o
  -8   5  11     1390.21     1379.07     29.57 o
  -7   5  11      479.37      522.57     33.81 o
  -6   5  11     1969.53     1914.02     48.64 o
  -5   5  11     5752.00     5975.22    122.88 o
  -4   5  11       46.86       38.58     14.14 o
  -3   5  11     2631.05     2501.21     35.90 o
  -2   5  11      606.83      615.06     16.60 o
  -1   5  11      382.01      451.23     18.80 o
   0   5  11     2001.54     1776.47     26.92 o
   1   5  11     1644.39     1769.29     57.96 o
   2   5  11       42.15       68.96     20.65 o
   3   5  11     3326.48     3231.93     78.53 o
   4   5  11      153.64      168.65     20.04 o
   5   5  11     1084.13     1110.29     40.33 o
   6   5  11     2265.28     2094.74     38.27 o
   7   5  11       70.54       60.93     18.46 o
   8   5  11     1210.13     1279.71     25.47 o
   9   5  11      989.01      976.12     46.10 o
  -9   6  11      322.74      344.37     30.11 o
  -8   6  11       37.51       14.50     34.04 o
  -7   6  11      340.69      414.88     36.50 o
  -6   6  11      642.27      483.82     27.06 o
  -5   6  11      225.13      214.68     13.31 o
  -4   6  11      426.43      441.86     16.44 o
  -3   6  11        4.03       18.84     13.43 o
  -2   6  11     2192.13     2174.22     29.80 o
  -1   6  11      907.98      960.14     18.33 o
   0   6  11      464.47      500.49     26.51 o
   1   6  11     2303.00     2187.90     37.29 o
   2   6  11      931.84      898.95     22.26 o
   3   6  11       82.53      147.27     40.29 o
   4   6  11       17.04       -9.53      9.53 o
   5   6  11      102.46      146.41     13.74 o
   6   6  11       51.78       16.03     12.43 o
   7   6  11       52.52       88.77     16.03 o
   8   6  11       24.82       54.42     23.68 o
   9   6  11      108.57      130.74     23.68 o
  -9   7  11        9.66       25.64     54.62 o
  -8   7  11      679.95      548.86     31.89 o
  -7   7  11      115.90      116.04     30.36 o
  -6   7  11      725.82      668.87     29.91 o
  -5   7  11      597.39      596.86     31.48 o
  -4   7  11        0.62        4.56     17.29 o
  -3   7  11     3715.66     3996.92     67.56 o
  -2   7  11      198.22      290.45     27.78 o
  -1   7  11      494.98      431.31     23.90 o
   0   7  11     6250.03     6472.13    103.18 o
   1   7  11      881.68      836.42     29.73 o
   2   7  11       28.75       -1.47     18.15 o
   3   7  11     2279.99     2387.11     45.84 o
   4   7  11      340.60      294.57     23.50 o
   5   7  11       71.13      111.78     15.38 o
   6   7  11      169.71      145.11     29.81 o
   7   7  11        7.05       15.28     18.91 o
   8   7  11       13.10       -6.70     16.00 o
   9   7  11       66.92       78.04     32.11 o
  -8   8  11      775.15      713.74     25.89 o
  -7   8  11     3053.67     2864.09     77.05 o
  -6   8  11     1176.83     1253.51     48.50 o
  -5   8  11       98.53      147.22     18.66 o
  -4   8  11     9180.78     9060.63    131.48 o
  -3   8  11     2680.62     2614.83     35.39 o
  -2   8  11      691.83      701.24     17.80 o
  -1   8  11     4376.56     4072.93     80.66 o
   0   8  11      547.83      537.24     21.14 o
   1   8  11     4107.27     4278.18     75.44 o
   2   8  11      308.03      278.26     21.15 o
   3   8  11       40.25       23.86     18.40 o
   4   8  11     1214.71     1227.70     49.80 o
   5   8  11      955.11      939.78     42.26 o
   6   8  11      183.85      183.06     21.78 o
   7   8  11     1287.38     1218.93     63.79 o
   8   8  11      885.32      848.68     29.82 o
  -8   9  11      244.74      224.82    100.01 o
  -7   9  11       93.48      125.76     44.37 o
  -6   9  11      645.10      587.83     40.70 o
  -5   9  11      508.04      516.00     24.43 o
  -4   9  11       94.45        8.28     61.94 o
  -3   9  11       29.98      -13.52     19.75 o
  -2   9  11      668.62      709.66     21.66 o
  -1   9  11     1501.90     1466.33     47.90 o
   0   9  11      340.07      303.64     19.74 o
   1   9  11     1153.00     1154.45     49.61 o
   2   9  11      756.15      806.76     21.78 o
   3   9  11     1012.35      995.58     22.23 o
   4   9  11       95.41      107.28     17.06 o
   5   9  11       14.27       -1.85     25.63 o
   6   9  11      145.05      176.64     21.38 o
   7   9  11        0.70      -17.87     17.87 o
   8   9  11      374.06      409.01     42.16 o
  -7  10  11       36.19       -6.88     28.17 o
  -6  10  11       72.48       73.96     20.09 o
  -5  10  11      128.83      138.86     28.26 o
  -4  10  11      425.47      505.68     27.57 o
  -3  10  11      914.38      871.80     41.00 o
  -2  10  11      180.00      190.34     31.95 o
  -1  10  11     1344.78     1391.81     35.18 o
   0  10  11       39.57       65.97     34.25 o
   1  10  11      372.03      404.98     27.28 o
   2  10  11      502.72      516.15     46.59 o
   3  10  11       41.84      138.90     28.82 o
   4  10  11      201.44      203.79     25.66 o
   5  10  11      168.77      153.01     26.98 o
   6  10  11       64.25       79.28     48.65 o
   7  10  11      256.76      245.70     23.43 o
  -7  11  11      174.46      285.54     37.97 o
  -6  11  11      974.75      880.35     49.43 o
  -5  11  11     1333.17     1218.04     53.28 o
  -4  11  11      147.27      172.98     18.84 o
  -3  11  11      392.70      420.17     28.64 o
  -2  11  11      455.15      446.56     22.37 o
  -1  11  11        6.35       -9.79     19.77 o
   0  11  11     2625.77     2600.94     54.20 o
   1  11  11      843.75      865.84     29.28 o
   2  11  11      480.96      506.72     24.56 o
   3  11  11     4382.39     4448.87    118.97 o
   4  11  11      152.48      145.00     16.79 o
   5  11  11      645.87      666.59     32.37 o
   6  11  11      659.98      711.83     23.64 o
   7  11  11        4.70       46.70     43.32 o
  -6  12  11      873.76      982.54     75.07 o
  -5  12  11        8.49        4.28     16.78 o
  -4  12  11     1382.26     1378.07     58.38 o
  -3  12  11      171.49      198.87     20.36 o
  -2  12  11      283.78      286.32     25.65 o
  -1  12  11      754.09      728.41     35.66 o
   0  12  11      268.04      298.80     27.97 o
   1  12  11      300.46      318.21     57.56 o
   2  12  11      543.11      666.49     70.44 o
   3  12  11      250.15      179.82     28.11 o
   4  12  11     1875.99     1945.05     36.17 o
   5  12  11      217.14      229.49     22.23 o
   6  12  11      145.81       86.90     39.45 o
  -5  13  11      102.92       88.61     45.21 o
  -4  13  11       42.07       19.84     15.45 o
  -3  13  11       30.59       60.73     20.22 o
  -2  13  11      471.24      530.14     38.72 o
  -1  13  11        0.64       32.54     36.74 o
   0  13  11        7.48       44.51     26.33 o
   1  13  11      111.49      121.42     24.94 o
   2  13  11        1.37        9.73     22.89 o
   3  13  11      145.82      111.53     24.44 o
   4  13  11       46.46       37.74     22.66 o
   5  13  11      170.31      183.58     42.25 o
  -4  14  11     2330.74     2031.37    108.67 o
  -3  14  11      295.28      343.05     61.44 o
  -2  14  11      398.67      350.92     35.32 o
  -1  14  11     1196.75     1214.17     59.87 o
   0  14  11        2.60       13.07     39.19 o
   1  14  11     1062.68      960.17     58.61 o
   2  14  11     1296.91     1338.21     44.16 o
   3  14  11       53.45       61.68     22.29 o
   4  14  11      891.15      838.88     63.31 o
  -2  15  11      472.65      398.55     32.41 o
  -1  15  11        3.85       10.63     25.31 o
   0  15  11     1150.24     1133.28     51.50 o
   1  15  11      351.55      385.58     34.59 o
 -10   0  12       55.52       68.06     55.19 o
  -9   0  12      325.49      350.63     52.48 o
  -8   0  12      336.25      308.41     20.24 o
  -7   0  12     5312.78     5415.38     87.84 o
  -6   0  12     1118.49     1137.66     85.42 o
  -5   0  12      951.34      961.55     44.83 o
  -4   0  12      517.60      540.06     21.37 o
  -3   0  12     3716.34     3429.50     57.22 o
  -2   0  12       62.46       93.33     14.04 o
  -1   0  12    16908.25    17014.54    251.19 o
   0   0  12       85.44       82.43     36.27 o
   1   0  12     1879.77     1693.88     40.74 o
   2   0  12     4119.62     4218.32     83.87 o
   3   0  12      199.18      283.38     20.07 o
   4   0  12      704.53      579.44     22.13 o
   5   0  12     1538.70     1408.00    109.77 o
   6   0  12      450.91      370.36     45.47 o
   7   0  12     3522.01     3810.31    117.25 o
   8   0  12       60.07       34.29     39.57 o
   9   0  12      134.55       48.75     38.31 o
 -10   1  12      300.49      298.35     26.58 o
  -9   1  12      276.26      325.13     26.28 o
  -8   1  12      928.73      904.30     26.69 o
  -7   1  12      443.36      486.97     24.45 o
  -6   1  12      705.55      812.47     17.65 o
  -5   1  12      338.12      339.09     16.49 o
  -4   1  12       62.07       97.46     23.94 o
  -3   1  12       94.19       72.48     14.24 o
  -2   1  12       62.12       76.83     27.50 o
  -1   1  12      331.34      374.33     11.26 o
   0   1  12      319.24      446.16     19.86 o
   1   1  12       30.91      105.60     33.76 o
   2   1  12      355.03      421.90     33.25 o
   3   1  12     1055.27      931.95     38.43 o
   4   1  12      319.89      334.01     22.59 o
   5   1  12       19.63       -7.45     23.41 o
   6   1  12      243.44      135.91     27.03 o
   7   1  12       82.04       38.50     26.43 o
   8   1  12      113.37      257.19     43.88 o
   9   1  12       70.32       41.10     72.50 o
 -10   2  12       56.04      220.91    130.51 o
  -9   2  12       92.15        0.04    129.13 o
  -8   2  12       33.44       88.57     37.98 o
  -7   2  12     2201.95     2234.41     30.64 o
  -6   2  12       49.28      111.92     14.76 o
  -5   2  12      430.93      401.44     27.81 o
  -4   2  12       49.35       46.28     12.81 o
  -3   2  12      299.79      302.83     12.90 o
  -2   2  12     2977.34     3166.67     46.89 o
  -1   2  12     2706.03     2560.44     35.22 o
   0   2  12      545.58      598.92     19.64 o
   1   2  12     2567.39     2656.06     64.21 o
   2   2  12      434.80      547.68     23.85 o
   3   2  12      851.36      760.08     23.18 o
   4   2  12      459.06      450.52     16.63 o
   5   2  12     1795.14     1832.59     31.12 o
   6   2  12      702.81      653.10     55.39 o
   7   2  12      299.81      345.36     27.08 o
   8   2  12      234.54      265.39     27.23 o
   9   2  12       67.77       -3.72     41.62 o
  -9   3  12      352.35      336.16     88.78 o
  -8   3  12     1679.06     1647.53     54.66 o
  -7   3  12      451.69      436.13     37.98 o
  -6   3  12     5209.50     5150.07     65.18 o
  -5   3  12     2424.20     2524.08     33.51 o
  -4   3  12      102.41      116.81     16.80 o
  -3   3  12     2907.77     2835.01     37.71 o
  -2   3  12     5694.59     5713.99     69.88 o
  -1   3  12      540.17      561.40     19.36 o
   0   3  12     2538.21     2535.15     51.16 o
   1   3  12     3273.51     3526.31     52.26 o
   2   3  12      415.99      438.16     28.98 o
   3   3  12     8371.72     8558.05    147.11 o
   4   3  12     1314.74     1145.71     42.65 o
   5   3  12       32.61       29.88     18.10 o
   6   3  12      977.83     1032.08     30.94 o
   7   3  12        4.64      -50.98     50.98 o
   8   3  12      875.71      933.91     46.28 o
   9   3  12      401.90      487.97     45.07 o
  -9   4  12      273.10      340.59     44.83 o
  -8   4  12       61.93        2.68     18.20 o
  -7   4  12     1420.28     1462.44     37.70 o
  -6   4  12      479.09      506.35     23.99 o
  -5   4  12      101.06      131.08     13.40 o
  -4   4  12     3354.74     3328.18     41.41 o
  -3   4  12     2000.71     2231.41     33.02 o
  -2   4  12      192.60      175.30     13.50 o
  -1   4  12     1500.23     1300.16     25.55 o
   0   4  12       49.46       63.76     21.03 o
   1   4  12      387.85      406.02     19.10 o
   2   4  12     4918.67     4897.77     85.01 o
   3   4  12      451.69      401.80     42.04 o
   4   4  12      930.98      837.33     52.40 o
   5   4  12      795.17      716.30     26.06 o
   6   4  12      376.07      368.73     20.80 o
   7   4  12      694.73      766.83     29.05 o
   8   4  12      157.95       97.26     17.60 o
   9   4  12        4.19      -96.22    179.56 o
  -9   5  12        1.04       -8.13     36.82 o
  -8   5  12      369.48      392.48     36.21 o
  -7   5  12      143.24      158.48    100.13 o
  -6   5  12      200.00      199.14     16.90 o
  -5   5  12     2000.96     1782.63     35.09 o
  -4   5  12      119.76       75.13     12.95 o
  -3   5  12      161.66      170.32     19.29 o
  -2   5  12      233.32      217.23     13.54 o
  -1   5  12       10.62       10.81     15.12 o
   0   5  12      256.13      228.34     20.85 o
   1   5  12       77.66       18.59      9.16 o
   2   5  12      283.32      306.51     27.09 o
   3   5  12      226.52      188.70     18.81 o
   4   5  12       20.59       21.67     13.34 o
   5   5  12      367.42      389.01     31.50 o
   6   5  12       30.20       -9.29     15.96 o
   7   5  12      280.17      337.07     22.57 o
   8   5  12      352.83      362.37     23.04 o
   9   5  12      281.73      274.40     30.24 o
  -9   6  12     1309.56     1427.33     46.19 o
  -8   6  12       42.73       39.61     18.12 o
  -7   6  12     1323.40     1420.92     55.84 o
  -6   6  12     1546.81     1424.06     36.23 o
  -5   6  12       17.03       10.47     15.80 o
  -4   6  12     2717.86     2881.30     41.57 o
  -3   6  12     3627.88     3673.08     45.16 o
  -2   6  12     1323.88     1228.15     23.16 o
  -1   6  12     4015.70     4000.23    106.76 o
   0   6  12      124.91      156.67     13.45 o
   1   6  12     1851.20     1970.88     35.61 o
   2   6  12     3971.87     3976.60     74.10 o
   3   6  12       18.53       27.35     19.88 o
   4   6  12     2157.53     2057.71    112.73 o
   5   6  12     2033.83     2034.65     83.75 o
   6   6  12      290.67      289.98     19.62 o
   7   6  12      894.04      909.90     19.65 o
   8   6  12       74.11       62.24     19.16 o
   9   6  12      160.71      127.94     30.95 o
  -8   7  12     2219.07     2072.00     41.91 o
  -7   7  12      134.58      148.45     24.28 o
  -6   7  12     1878.83     1793.42     41.58 o
  -5   7  12      269.68      312.51     31.49 o
  -4   7  12     1000.58      993.44     41.26 o
  -3   7  12     1212.87     1166.45     22.24 o
  -2   7  12     1008.47     1011.42     21.83 o
  -1   7  12      284.49      245.76     19.99 o
   0   7  12     4736.33     4891.62     80.07 o
   1   7  12     1291.07     1267.38     33.30 o
   2   7  12     1688.70     1889.85     49.05 o
   3   7  12     1155.65     1176.15     34.35 o
   4   7  12      380.63      359.40     29.09 o
   5   7  12      172.13      217.51     24.68 o
   6   7  12     1390.82     1384.95     46.73 o
   7   7  12       34.25       46.11     15.79 o
   8   7  12      255.96      290.76     18.06 o
  -8   8  12      140.78      144.09     43.31 o
  -7   8  12       17.76      -26.86     26.86 o
  -6   8  12        1.59      -12.14     26.82 o
  -5   8  12       23.68      -23.05     23.05 o
  -4   8  12      144.94      161.40     28.47 o
  -3   8  12        5.48        2.84     17.59 o
  -2   8  12      664.70      572.52     24.85 o
  -1   8  12       21.35        2.48     26.33 o
   0   8  12      244.31      246.36     27.90 o
   1   8  12       80.06       74.08     17.90 o
   2   8  12      487.64      437.90     17.96 o
   3   8  12        3.04      -15.53     27.49 o
   4   8  12        0.05       -6.72     24.43 o
   5   8  12       57.25       63.76     33.51 o
   6   8  12      198.97      237.12     21.41 o
   7   8  12        1.38        8.79     28.97 o
   8   8  12        0.51       -0.90     25.87 o
  -8   9  12     2571.58     2490.65    102.55 o
  -7   9  12       34.60       57.81     22.73 o
  -6   9  12     1950.31     1817.00     72.64 o
  -5   9  12      391.02      402.13     27.37 o
  -4   9  12        7.98       11.25     27.50 o
  -3   9  12     1069.05     1145.25     35.14 o
  -2   9  12     2740.30     2624.71     47.97 o
  -1   9  12       19.36      -19.58     19.58 o
   0   9  12     1670.73     1742.25     48.72 o
   1   9  12     1433.08     1412.64     46.93 o
   2   9  12     1991.69     2029.57     33.61 o
   3   9  12     2694.23     2588.91     58.14 o
   4   9  12      389.29      345.79     23.38 o
   5   9  12       33.21       33.58     13.27 o
   6   9  12     1500.01     1526.84     42.88 o
   7   9  12       43.18       22.16     37.44 o
  -7  10  12      994.52      945.80     48.85 o
  -6  10  12      827.02      871.03     31.02 o
  -5  10  12      367.17      369.04     17.63 o
  -4  10  12     3426.36     3469.32     57.97 o
  -3  10  12     2244.68     2219.98     67.67 o
  -2  10  12      763.32      702.67     22.76 o
  -1  10  12     4599.02     4707.81     96.15 o
   0  10  12       69.89       51.83     18.39 o
   1  10  12     4204.49     4223.78    105.32 o
   2  10  12     3287.70     3345.97     48.03 o
   3  10  12      552.50      437.79     36.03 o
   4  10  12     1707.74     1749.45     48.57 o
   5  10  12      938.23      949.73     49.64 o
   6  10  12        9.05       79.37     36.66 o
   7  10  12     1216.66     1123.04     75.59 o
  -6  11  12      476.57      414.34     57.00 o
  -5  11  12      339.11      317.47     18.72 o
  -4  11  12       55.40        2.15     22.89 o
  -3  11  12      256.53      265.70     22.47 o
  -2  11  12        3.46       68.79     27.24 o
  -1  11  12       98.22      191.21     33.99 o
   0  11  12       10.33      -20.49     27.41 o
   1  11  12       81.67      119.52     57.39 o
   2  11  12        1.43       12.07     23.22 o
   3  11  12        6.13       16.05     17.49 o
   4  11  12      463.57      464.94     23.49 o
   5  11  12      259.39      285.17     20.59 o
   6  11  12       20.17       24.07     42.06 o
  -6  12  12      725.63      812.23     86.34 o
  -5  12  12      210.70      244.53     30.79 o
  -4  12  12      400.90      343.42     28.42 o
  -3  12  12      779.17      793.71     45.33 o
  -2  12  12      274.04      323.96     37.51 o
  -1  12  12      186.72      185.11     57.62 o
   0  12  12       66.49       45.70     22.46 o
   1  12  12      526.43      590.69     35.94 o
   2  12  12      622.02      512.26     44.90 o
   3  12  12      262.83      365.23     32.31 o
   4  12  12       81.20       93.94     42.37 o
   5  12  12      104.69      116.90     24.42 o
  -5  13  12     2045.05     1904.35     91.63 o
  -4  13  12        2.65      -21.36     34.89 o
  -3  13  12      995.58      968.89     34.67 o
  -2  13  12     1519.12     1519.14     52.07 o
  -1  13  12      222.52      222.35     39.44 o
   0  13  12      444.37      506.38     28.80 o
   1  13  12     1002.49      963.91     36.97 o
   2  13  12      175.91      169.65     37.91 o
   3  13  12     1367.43     1435.47     30.23 o
   4  13  12      484.50      534.73     34.00 o
  -3  14  12       12.24       23.28     60.43 o
  -2  14  12       52.06       39.17     27.74 o
  -1  14  12      244.52      252.19     31.29 o
   0  14  12      104.24       98.26     35.35 o
   1  14  12      312.84      392.19     46.41 o
   2  14  12       91.69      125.68     23.11 o
   3  14  12       32.08       46.31     39.07 o
  -9   1  13       17.38       73.46     17.40 o
  -8   1  13     1898.71     1804.56     29.70 o
  -7   1  13      785.73      817.76     19.03 o
  -6   1  13     3401.18     3457.60     47.61 o
  -5   1  13     1244.97     1293.52     22.15 o
  -4   1  13      846.64      760.41     17.04 o
  -3   1  13      574.36      495.10     14.39 o
  -2   1  13     1713.91     1624.07     22.95 o
  -1   1  13      254.95      253.90     10.95 o
   0   1  13     5068.70     5028.44     74.98 o
   1   1  13     5962.54     6267.71     85.97 o
   2   1  13      703.06      758.69     19.71 o
   3   1  13     2875.83     2686.71     41.51 o
   4   1  13       31.11       61.06     12.73 o
   5   1  13      468.70      449.07     14.53 o
   6   1  13     2275.25     2043.21    209.42 o
   7   1  13      601.09      679.24     83.52 o
   8   1  13       84.92       53.34     28.43 o
   9   1  13      457.84      497.50     32.13 o
  -9   2  13     2057.66     2054.81     56.37 o
  -8   2  13        3.64       41.21     38.09 o
  -7   2  13      589.77      643.47     31.45 o
  -6   2  13     5794.46     5879.22     87.38 o
  -5   2  13      713.16      749.90     38.14 o
  -4   2  13     3245.05     3387.92     45.38 o
  -3   2  13     3534.71     3615.54     49.10 o
  -2   2  13       26.26       16.78     13.89 o
  -1   2  13     1676.35     1552.68     42.16 o
   0   2  13       70.38      134.31     16.22 o
   1   2  13     1296.16     1459.08     28.65 o
   2   2  13     9574.62     9115.07    147.25 o
   3   2  13      123.39      112.44     15.72 o
   4   2  13     3616.77     3333.48    131.72 o
   5   2  13     3679.60     3565.29     87.81 o
   6   2  13       18.89      -34.42     34.42 o
   7   2  13     1065.60      921.73     99.58 o
   8   2  13      741.91      586.65     53.28 o
   9   2  13      211.26       90.52     42.11 o
  -9   3  13       38.23       46.30     31.33 o
  -8   3  13       32.55       36.72     21.85 o
  -7   3  13       90.17       60.82     14.70 o
  -6   3  13       14.52       -6.52     23.83 o
  -5   3  13     2355.06     2342.48     36.91 o
  -4   3  13     1106.61     1106.03     31.12 o
  -3   3  13     1231.40     1224.23     31.18 o
  -2   3  13     1155.13     1151.09     19.79 o
  -1   3  13       67.87       67.81     24.55 o
   0   3  13       54.25       95.73     36.70 o
   1   3  13      974.10     1027.01     24.54 o
   2   3  13      906.18      761.98     27.18 o
   3   3  13      734.30      707.30     19.94 o
   4   3  13      306.20      288.45     25.03 o
   5   3  13        7.33       57.47     44.98 o
   6   3  13      405.48      388.21     16.90 o
   7   3  13        0.48       35.04     22.62 o
   8   3  13        4.15       10.49     20.55 o
   9   3  13       97.75       49.86     28.24 o
  -9   4  13      122.81      307.86     39.55 o
  -8   4  13       28.49       -9.37     35.95 o
  -7   4  13       45.71       14.21     24.13 o
  -6   4  13      448.71      459.91     27.07 o
  -5   4  13        6.61        2.56     29.84 o
  -4   4  13     2610.46     2612.21     34.73 o
  -3   4  13      254.81      245.33     25.04 o
  -2   4  13       81.54        6.66     17.55 o
  -1   4  13     2577.02     2696.70     75.34 o
   0   4  13      508.14      459.86     28.08 o
   1   4  13      118.79      161.29     18.69 o
   2   4  13     1877.94     1948.86     35.72 o
   3   4  13      835.68      757.83     50.23 o
   4   4  13     2014.58     1808.38     92.02 o
   5   4  13     1292.37     1296.17    118.13 o
   6   4  13       74.31       46.78     38.59 o
   7   4  13      209.42      199.27     30.41 o
   8   4  13      404.61      400.26     23.69 o
   9   4  13       34.31       -8.11     21.37 o
  -9   5  13       72.01       30.99     28.93 o
  -8   5  13     1786.92     1710.36     41.63 o
  -7   5  13     1907.10     1893.02     81.79 o
  -6   5  13     1032.02     1054.45     21.89 o
  -5   5  13     7554.05     7216.77     89.65 o
  -4   5  13      126.52      168.56     23.75 o
  -3   5  13     3872.88     3964.84     72.09 o
  -2   5  13     1336.82     1228.40     26.93 o
  -1   5  13      572.55      477.72     32.56 o
   0   5  13      777.30      844.01     27.20 o
   1   5  13     2296.04     2292.19     40.13 o
   2   5  13     1948.37     1957.91     46.29 o
   3   5  13     4721.31     4727.96    110.36 o
   4   5  13     1474.57     1318.77     58.46 o
   5   5  13      369.50      400.35     19.20 o
   6   5  13      958.96      900.67     66.24 o
   7   5  13       56.14       79.79     22.62 o
   8   5  13       67.72       98.79     46.58 o
   9   5  13     1131.38     1154.22     61.83 o
  -9   6  13      189.66      282.06     92.30 o
  -8   6  13      131.89      237.85     54.64 o
  -7   6  13      289.55      218.41     26.35 o
  -6   6  13     1326.45     1267.67     22.52 o
  -5   6  13       56.48       45.33     33.85 o
  -4   6  13       65.50       70.77     51.20 o
  -3   6  13     2166.86     2179.97     43.38 o
  -2   6  13      147.94      142.93     14.57 o
  -1   6  13      881.40      883.11     20.37 o
   0   6  13     1048.74     1108.77     43.53 o
   1   6  13       24.33       44.18     17.27 o
   2   6  13      433.60      412.25     19.37 o
   3   6  13      140.82       96.59     15.50 o
   4   6  13       35.54       15.64     25.63 o
   5   6  13      187.89      190.20     21.93 o
   6   6  13       16.86       31.91     22.10 o
   7   6  13      752.72      766.97     32.36 o
   8   6  13      196.48      261.15     17.77 o
  -8   7  13      267.99      337.02     32.25 o
  -7   7  13       27.48      -28.27     28.27 o
  -6   7  13      437.99      383.55     31.66 o
  -5   7  13     1777.23     1765.75     29.34 o
  -4   7  13       44.59       -9.77     19.04 o
  -3   7  13      135.58       94.31     26.85 o
  -2   7  13       45.14       19.97     14.08 o
  -1   7  13       11.83       18.51     29.41 o
   0   7  13      184.07      159.79     21.66 o
   1   7  13      497.66      529.02     37.19 o
   2   7  13       18.13        7.99     17.04 o
   3   7  13      612.52      614.18     37.35 o
   4   7  13      452.17      399.78     12.59 o
   5   7  13      318.83      330.53     34.20 o
   6   7  13      215.17      233.29     33.63 o
   7   7  13      268.43      280.85     14.75 o
   8   7  13       39.30       -1.92     19.98 o
  -8   8  13      164.65      252.46     61.16 o
  -7   8  13     1538.07     1506.26     38.38 o
  -6   8  13      544.49      451.64     24.97 o
  -5   8  13        3.86       -5.55     15.38 o
  -4   8  13     1037.06     1049.63     22.66 o
  -3   8  13     1665.66     1666.41     62.49 o
  -2   8  13      250.85      244.70     25.18 o
  -1   8  13     1637.37     1662.07     27.14 o
   0   8  13     1016.32      996.11     22.61 o
   1   8  13     1429.34     1483.15     44.79 o
   2   8  13      966.46      961.13     32.47 o
   3   8  13      169.59      240.69     30.08 o
   4   8  13      913.58      905.57     21.07 o
   5   8  13     1638.68     1611.03     35.28 o
   6   8  13      119.96      181.88     38.29 o
   7   8  13      698.04      656.85     23.52 o
   8   8  13      618.03      632.78     23.77 o
  -7   9  13       12.63       53.33     26.91 o
  -6   9  13      559.80      516.81     20.04 o
  -5   9  13      974.74      916.66     27.00 o
  -4   9  13      304.92      342.73     23.00 o
  -3   9  13      752.36      664.45     39.94 o
  -2   9  13      269.59      310.51     36.91 o
  -1   9  13      737.80      737.20     36.73 o
   0   9  13      884.60      936.38     50.79 o
   1   9  13      425.11      445.53     20.12 o
   2   9  13       92.20      134.99     41.61 o
   3   9  13      847.18      878.99     22.50 o
   4   9  13      248.84      291.01     23.93 o
   5   9  13       14.48       61.18     24.61 o
   6   9  13       24.14       22.65     28.94 o
   7   9  13        8.00       10.13     33.17 o
  -7  10  13      577.23      509.87     42.59 o
  -6  10  13       10.23      -16.79     28.51 o
  -5  10  13        4.42       23.37     16.17 o
  -4  10  13       24.34       33.88     24.64 o
  -3  10  13      123.90      100.81     17.56 o
  -2  10  13        8.96      -16.25     16.25 o
  -1  10  13      572.19      622.62     25.90 o
   0  10  13        2.93       23.21     32.42 o
   1  10  13      378.00      331.08     22.05 o
   2  10  13       16.51      -22.59     22.59 o
   3  10  13       31.72       58.78     17.49 o
   4  10  13      115.12      102.35     29.44 o
   5  10  13       71.95       50.58     13.82 o
   6  10  13      163.10      162.48    110.02 o
  -6  11  13     1222.09     1194.28    119.77 o
  -5  11  13     1488.13     1504.95     50.31 o
  -4  11  13      364.34      338.48     22.26 o
  -3  11  13      831.55      823.35     39.67 o
  -2  11  13      202.05      282.82     37.55 o
  -1  11  13      233.93      263.85     53.10 o
   0  11  13      662.57      708.80     24.46 o
   1  11  13      727.90      796.78     32.67 o
   2  11  13      434.49      443.70     49.63 o
   3  11  13     1702.02     1781.18     68.54 o
   4  11  13      509.56      522.09     30.06 o
   5  11  13      735.51      697.04     39.61 o
   6  11  13      523.27      554.45     22.42 o
  -5  12  13       54.24      -14.05     33.94 o
  -4  12  13     1916.30     1941.26     63.08 o
  -3  12  13       38.96       72.01     17.59 o
  -2  12  13       10.17       63.73     28.97 o
  -1  12  13      275.61      311.87     28.16 o
   0  12  13      340.61      364.77     27.07 o
   1  12  13       21.29      -34.87     34.87 o
   2  12  13     1039.06      992.66     26.46 o
   3  12  13      188.38      229.73     31.89 o
   4  12  13      302.96      383.99     51.69 o
   5  12  13      180.28      246.56     65.10 o
  -4  13  13       85.12       44.71     20.66 o
  -3  13  13       74.35        5.74     32.59 o
  -2  13  13      333.98      384.35     58.56 o
  -1  13  13        7.29       50.67     21.04 o
   0  13  13      418.13      379.89     41.74 o
   1  13  13       62.01      154.00     32.81 o
   2  13  13       28.21       26.16     50.56 o
   3  13  13      654.76      634.19     24.14 o
   4  13  13       38.74       62.13     43.29 o
  -2  14  13      178.09      238.42     71.56 o
  -1  14  13      736.31      782.11     36.77 o
   0  14  13      190.48      246.99     80.70 o
   1  14  13      199.67      293.13     28.46 o
   2  14  13     1439.13     1399.18     44.24 o
  -9   0  14     1317.32     1287.74     36.74 o
  -8   0  14       99.87      133.97     29.77 o
  -7   0  14     3579.55     3593.88    128.34 o
  -6   0  14      725.47      857.01     38.64 o
  -5   0  14      344.33      346.87     41.43 o
  -4   0  14     4706.28     4633.02     88.58 o
  -3   0  14     2079.32     2330.29     44.06 o
  -2   0  14       16.39       93.27     17.04 o
  -1   0  14     4992.03     4952.86    101.54 o
   0   0  14      298.91      237.60     31.12 o
   1   0  14       22.90       43.96     24.30 o
   2   0  14      173.11      232.10    113.45 o
   3   0  14      622.14      575.74     61.43 o
   4   0  14      127.67      123.43     31.74 o
   5   0  14     1311.05     1172.86     77.95 o
   6   0  14      413.23      433.83     46.29 o
   7   0  14      576.99      694.69     51.55 o
   8   0  14       99.98       28.67     37.47 o
  -9   1  14       23.94       58.62     26.58 o
  -8   1  14      738.42      766.98     25.28 o
  -7   1  14      652.34      663.75     18.44 o
  -6   1  14      139.51      173.79     23.14 o
  -5   1  14     2155.60     2042.35     51.09 o
  -4   1  14      524.25      559.99     24.81 o
  -3   1  14      395.18      543.14     23.82 o
  -2   1  14      621.48      553.77     15.56 o
  -1   1  14       51.69       21.23     25.20 o
   0   1  14       55.97       89.61     26.79 o
   1   1  14       91.30      119.83     44.43 o
   2   1  14      120.26      173.35     40.67 o
   3   1  14      470.76      481.98     18.98 o
   4   1  14      192.23      175.25     25.20 o
   5   1  14      780.76      818.54     46.24 o
   6   1  14      954.54      975.14    123.54 o
   7   1  14       35.11       11.26     33.15 o
   8   1  14       55.02      -36.31     39.54 o
   9   1  14      170.31      219.16     44.24 o
  -9   2  14      400.41      361.11     26.29 o
  -8   2  14        3.12      -29.34     29.34 o
  -7   2  14      311.70      335.68     17.93 o
  -6   2  14      307.05      271.28     19.98 o
  -5   2  14       14.36        2.68     16.62 o
  -4   2  14      424.43      427.41     17.27 o
  -3   2  14     2219.60     2223.58     38.72 o
  -2   2  14        2.21       17.55     26.14 o
  -1   2  14     2853.08     2923.08     53.28 o
   0   2  14      187.00      164.72     32.33 o
   1   2  14      165.10      193.30     41.19 o
   2   2  14      881.25      904.34     28.41 o
   3   2  14      143.41      174.39     46.53 o
   4   2  14       41.68       33.84     26.31 o
   5   2  14     1171.01     1197.94     40.14 o
   6   2  14        5.63        3.81     12.93 o
   7   2  14      299.39      305.90     33.22 o
   8   2  14      286.23      329.77     33.24 o
   9   2  14       21.40      -22.83     46.71 o
  -9   3  14        2.61      -21.62     21.62 o
  -8   3  14     2628.47     2694.62     51.77 o
  -7   3  14      279.50      331.68     36.19 o
  -6   3  14      696.35      745.59     30.68 o
  -5   3  14     7527.42     7333.54     82.08 o
  -4   3  14     1624.24     1544.31     28.80 o
  -3   3  14     4482.94     4340.53     55.54 o
  -2   3  14     1877.83     1883.91     34.13 o
  -1   3  14     2035.83     2046.01     46.91 o
   0   3  14     2178.71     2163.99     38.17 o
   1   3  14      719.86      667.65     26.28 o
   2   3  14       14.51       18.39     18.05 o
   3   3  14      911.71      866.29     27.04 o
   4   3  14     1918.65     1765.96     99.68 o
   5   3  14     2240.35     2265.88     37.04 o
   6   3  14     1317.25     1319.51     30.31 o
   7   3  14      271.68      282.45     22.01 o
   8   3  14      193.24      185.49     64.68 o
   9   3  14      766.76      805.03     38.22 o
  -9   4  14      173.02      256.20     32.91 o
  -8   4  14       93.29      125.01     32.26 o
  -7   4  14      138.24      158.89     16.33 o
  -6   4  14      129.97      177.46     38.96 o
  -5   4  14      220.71      176.99     21.89 o
  -4   4  14     2320.68     2278.47     32.03 o
  -3   4  14      843.22      821.02     27.89 o
  -2   4  14      884.92      762.56     27.41 o
  -1   4  14      607.38      588.03     27.61 o
   0   4  14       49.31       52.32     35.31 o
   1   4  14     1139.67     1192.01     35.70 o
   2   4  14     2055.38     1954.96     36.85 o
   3   4  14     1865.47     1755.64     28.90 o
   4   4  14      944.87      811.58     32.57 o
   5   4  14      888.16      962.94     23.33 o
   6   4  14        6.32      -30.71     34.26 o
   7   4  14      565.59      546.07     19.28 o
   8   4  14       19.65       51.55     20.87 o
  -8   5  14        8.72        9.25     24.05 o
  -7   5  14      203.94      208.39     19.69 o
  -6   5  14      134.53      187.81     24.63 o
  -5   5  14      794.74      802.33     23.97 o
  -4   5  14      613.20      598.93     17.21 o
  -3   5  14       81.46       44.80     16.27 o
  -2   5  14       95.07       11.96     15.57 o
  -1   5  14      235.82      279.89     28.74 o
   0   5  14      101.37       85.05     16.51 o
   1   5  14      495.76      473.33     30.53 o
   2   5  14      163.46      175.96     32.33 o
   3   5  14       55.83       30.60     14.97 o
   4   5  14      325.80      289.11     27.80 o
   5   5  14      123.97      143.01     18.51 o
   6   5  14       13.82      -13.27     35.70 o
   7   5  14      105.44      100.65     24.71 o
   8   5  14       11.29      -23.85     46.70 o
  -8   6  14      106.80      186.61     39.47 o
  -7   6  14      545.52      537.14     36.88 o
  -6   6  14     1820.32     1810.85     34.29 o
  -5   6  14      279.29      280.50     20.62 o
  -4   6  14     4089.12     3889.45     87.99 o
  -3   6  14     5252.29     5137.48    126.15 o
  -2   6  14      146.83      132.79     14.97 o
  -1   6  14      700.57      727.17     22.20 o
   0   6  14     1928.39     2020.65     28.63 o
   1   6  14      424.33      413.39     19.15 o
   2   6  14      522.72      526.30     19.99 o
   3   6  14     1043.37     1207.44     52.60 o
   4   6  14     1218.84     1231.99     23.36 o
   5   6  14     1496.49     1551.75     46.88 o
   6   6  14      400.94      443.03     25.47 o
   7   6  14     1184.64     1193.46     58.59 o
   8   6  14      783.93      849.95     27.99 o
  -8   7  14     2263.82     2252.57     96.76 o
  -7   7  14      555.72      614.08     41.95 o
  -6   7  14      115.48      142.14     31.83 o
  -5   7  14      838.66      851.12     32.60 o
  -4   7  14      837.13      795.12     20.32 o
  -3   7  14      708.93      670.59     20.03 o
  -2   7  14     5220.66     5137.56     84.19 o
  -1   7  14      857.54      961.08     20.24 o
   0   7  14     1435.87     1375.89     23.20 o
   1   7  14     1425.84     1413.01     31.99 o
   2   7  14      580.69      524.16     21.55 o
   3   7  14     1208.80     1225.56     38.98 o
   4   7  14     1240.23     1297.88     36.88 o
   5   7  14       22.91       -8.46     25.95 o
   6   7  14      563.88      629.17     38.89 o
   7   7  14       93.92      206.32     48.44 o
   8   7  14       83.22      220.44     41.54 o
  -7   8  14       55.68       70.93     26.16 o
  -6   8  14      190.08       96.55     26.70 o
  -5   8  14       13.50      -17.44     17.44 o
  -4   8  14       30.22       29.09     26.27 o
  -3   8  14       52.98       11.30     29.69 o
  -2   8  14        0.05        2.93     29.04 o
  -1   8  14      227.67      217.14     31.35 o
   0   8  14       80.83       28.29     14.48 o
   1   8  14       73.59       58.68     14.75 o
   2   8  14       80.41      108.45     48.83 o
   3   8  14        6.79       49.24     28.76 o
   4   8  14        4.46       18.36     11.56 o
   5   8  14        0.03       -1.58     16.46 o
   6   8  14       60.54       74.04     14.70 o
   7   8  14        2.18      -15.19     36.77 o
  -7   9  14      287.18      330.24     47.06 o
  -6   9  14      210.00      239.38     38.89 o
  -5   9  14     1254.25     1193.45     24.62 o
  -4   9  14       63.51      121.77     40.61 o
  -3   9  14     1184.81     1164.41     40.29 o
  -2   9  14     4248.97     4227.47     93.77 o
  -1   9  14     1115.36     1105.56     24.25 o
   0   9  14     1597.27     1593.01     45.41 o
   1   9  14     2409.61     2415.10     38.83 o
   2   9  14       81.77       64.98     29.95 o
   3   9  14     1448.60     1557.50     66.77 o
   4   9  14     1472.41     1497.42     47.05 o
   5   9  14        8.64       13.47     14.37 o
   6   9  14      464.51      447.96     48.90 o
   7   9  14       25.41       20.50     24.42 o
  -6  10  14      865.39      791.62     31.64 o
  -5  10  14        0.18       27.08     23.72 o
  -4  10  14     2103.24     2038.47     79.80 o
  -3  10  14     1282.08     1245.68     44.66 o
  -2  10  14       32.94       75.40     19.71 o
  -1  10  14     1149.00     1167.10     38.67 o
   0  10  14      343.27      411.57     44.96 o
   1  10  14      208.45      221.66     30.87 o
   2  10  14      654.98      692.33     22.37 o
   3  10  14      262.65      296.29     35.83 o
   4  10  14      454.61      492.64     23.25 o
   5  10  14     2678.82     2640.72     89.27 o
   6  10  14        2.56      -27.10     27.10 o
  -5  11  14      271.11      266.42     45.04 o
  -4  11  14      365.97      348.86     28.09 o
  -3  11  14      248.33      340.57     20.11 o
  -2  11  14        7.18        0.70     29.58 o
  -1  11  14      246.69      165.39     50.19 o
   0  11  14      818.64      796.31     29.88 o
   1  11  14      174.87      118.01     28.58 o
   2  11  14        0.26      -26.60     30.28 o
   3  11  14      631.47      668.46     22.30 o
   4  11  14      774.23      769.27     43.83 o
   5  11  14       69.83       28.28     21.76 o
  -4  12  14     1266.59     1266.77     52.74 o
  -3  12  14      785.17      694.19     22.16 o
  -2  12  14       95.66      118.93     29.07 o
  -1  12  14      145.34      236.30     81.71 o
   0  12  14       79.54      199.45     84.58 o
   1  12  14      331.59      380.43     39.99 o
   2  12  14      648.47      636.05     41.40 o
   3  12  14      199.70      208.21     31.83 o
   4  12  14       24.04        9.30     34.17 o
  -3  13  14     1227.81     1208.86     58.00 o
  -2  13  14      855.23      820.22     40.15 o
  -1  13  14       67.53       80.99     52.08 o
   0  13  14      799.45      862.09     61.96 o
   1  13  14      771.44      828.74     29.46 o
   2  13  14      144.46      187.77     28.37 o
   3  13  14      601.59      611.31     55.27 o
  -9   1  15       80.23      115.57     38.89 o
  -8   1  15      762.31      719.02     34.63 o
  -7   1  15      396.40      365.87     19.84 o
  -6   1  15       58.42       32.84     19.23 o
  -5   1  15      660.79      641.37     24.37 o
  -4   1  15       32.57       54.21     13.81 o
  -3   1  15      317.36      346.52     14.82 o
  -2   1  15     4605.46     4634.43     58.48 o
  -1   1  15      811.48      812.10     39.15 o
   0   1  15     2708.41     2713.74     54.00 o
   1   1  15     3195.52     3130.39     57.18 o
   2   1  15        4.71       -0.92     30.30 o
   3   1  15     3699.64     3810.51     56.21 o
   4   1  15      500.82      524.17     19.87 o
   5   1  15       23.13       40.74     13.07 o
   6   1  15      962.53      877.97     40.13 o
   7   1  15      757.44      635.00     35.30 o
   8   1  15       65.35      -55.50     66.92 o
  -9   2  15     1172.64     1229.32     69.59 o
  -8   2  15       70.07      110.24     55.21 o
  -7   2  15      132.32      192.53     35.66 o
  -6   2  15     2149.86     2199.79     35.19 o
  -5   2  15        4.27       26.23     16.60 o
  -4   2  15     2799.68     2791.27     48.27 o
  -3   2  15     3159.35     3094.90     43.69 o
  -2   2  15       61.45      112.99     29.19 o
  -1   2  15     1907.34     2179.82     33.43 o
   0   2  15      289.95      293.28     30.35 o
   1   2  15       82.16      112.41     50.04 o
   2   2  15     3735.82     3817.93     63.07 o
   3   2  15      123.07       90.59     15.10 o
   4   2  15       74.46       95.86     36.03 o
   5   2  15     2715.75     2660.95     77.98 o
   6   2  15      394.29      392.31     25.53 o
   7   2  15      290.69      349.00     86.94 o
   8   2  15      770.97      760.36     95.05 o
  -8   3  15        6.22      -24.05     24.05 o
  -7   3  15      926.08     1015.10     24.80 o
  -6   3  15        1.03       51.10     22.23 o
  -5   3  15      697.34      660.42     29.82 o
  -4   3  15       94.24      117.26     21.25 o
  -3   3  15     1178.10     1155.17     24.70 o
  -2   3  15      259.84      250.49     27.76 o
  -1   3  15        9.61       -1.26     20.77 o
   0   3  15       11.74       19.06     23.88 o
   1   3  15       33.37       47.29     19.62 o
   2   3  15       30.98       32.38     23.48 o
   3   3  15       33.71       12.59     26.28 o
   4   3  15       26.38        4.72     33.53 o
   5   3  15       50.66       41.89     20.01 o
   6   3  15        4.68       39.76     29.08 o
   7   3  15        2.39       23.31     55.62 o
   8   3  15      124.57       61.38     48.42 o
  -8   4  15      281.79      260.73     36.78 o
  -7   4  15      202.33      205.48     18.76 o
  -6   4  15      209.86      237.26     20.99 o
  -5   4  15      155.62      205.30     29.10 o
  -4   4  15     2047.63     1917.30     33.86 o
  -3   4  15     1502.30     1416.62     38.00 o
  -2   4  15      491.91      548.31     20.06 o
  -1   4  15      918.66      806.66     25.46 o
   0   4  15     1867.07     1853.24     51.91 o
   1   4  15      473.39      417.50     24.28 o
   2   4  15      658.52      629.24     33.94 o
   3   4  15      365.87      394.32     31.32 o
   4   4  15      119.06      132.12     34.17 o
   5   4  15      701.45      626.97     26.40 o
   6   4  15       19.31       37.01     17.30 o
   7   4  15       96.53       92.71     19.61 o
   8   4  15      314.41      288.58     23.67 o
  -8   5  15       96.01      102.94     34.33 o
  -7   5  15      660.70      670.35     22.71 o
  -6   5  15       20.60       15.70     16.52 o
  -5   5  15     2269.11     2285.90     60.45 o
  -4   5  15      834.65      799.84     29.03 o
  -3   5  15      795.33      817.33     18.95 o
  -2   5  15     2298.26     2317.97     38.29 o
  -1   5  15     1176.67     1125.17     37.86 o
   0   5  15      984.81      977.37     46.80 o
   1   5  15     2905.32     2924.35     48.10 o
   2   5  15      171.82      249.01     28.59 o
   3   5  15     2319.94     2322.94     69.19 o
   4   5  15     2077.45     2018.84     51.92 o
   5   5  15       29.86       30.83     19.96 o
   6   5  15      752.04      877.10     43.80 o
   7   5  15      811.56      794.35     23.04 o
   8   5  15      145.61      127.13     25.73 o
  -8   6  15       22.72       92.30     21.96 o
  -7   6  15      304.28      299.73     33.75 o
  -6   6  15      782.44      741.28     36.77 o
  -5   6  15        1.79       -1.94     32.20 o
  -4   6  15       45.64       34.43     16.90 o
  -3   6  15      360.01      366.05     23.20 o
  -2   6  15       60.90       49.62     16.05 o
  -1   6  15      759.92      665.65     23.04 o
   0   6  15      139.67      129.79     15.70 o
   1   6  15       67.94       69.09     21.11 o
   2   6  15       43.55       25.06     20.80 o
   3   6  15      785.00      769.63     27.29 o
   4   6  15      226.21      204.71     16.86 o
   5   6  15      410.91      367.81     44.43 o
   6   6  15       81.20       49.74     18.26 o
   7   6  15        6.64        4.12     51.26 o
  -7   7  15      464.04      438.82     34.34 o
  -6   7  15      142.91      198.17     22.37 o
  -5   7  15      936.05      865.49     30.68 o
  -4   7  15      330.29      372.25     31.59 o
  -3   7  15     1763.69     1763.55     45.07 o
  -2   7  15      623.01      663.89     24.29 o
  -1   7  15      247.50      222.05     22.88 o
   0   7  15      130.66      103.67     38.17 o
   1   7  15      163.22      199.63     35.22 o
   2   7  15      193.01      205.93     19.86 o
   3   7  15      687.82      591.20     51.63 o
   4   7  15      966.09     1066.66     30.61 o
   5   7  15        2.59      -20.44     20.44 o
   6   7  15       88.19      133.09     26.10 o
   7   7  15      203.23      184.26     45.15 o
  -7   8  15      495.04      445.10     25.64 o
  -6   8  15      625.13      584.87     26.05 o
  -5   8  15       56.46       54.13     17.75 o
  -4   8  15      599.18      656.06     24.77 o
  -3   8  15      333.64      342.78     18.18 o
  -2   8  15      489.93      533.83     20.28 o
  -1   8  15     4720.11     4948.25    100.11 o
   0   8  15     1806.22     1619.29     39.34 o
   1   8  15       59.75       84.78     14.72 o
   2   8  15     1257.68     1213.29     87.08 o
   3   8  15      286.12      389.98     23.31 o
   4   8  15      529.09      522.90     26.58 o
   5   8  15     1374.15     1681.85     40.49 o
   6   8  15     1105.63     1107.33     59.64 o
   7   8  15      422.57      485.17     22.07 o
  -6   9  15       25.47       81.55     31.65 o
  -5   9  15     1302.74     1281.76     25.88 o
  -4   9  15      713.14      680.37     26.32 o
  -3   9  15       30.05       31.35     35.90 o
  -2   9  15      489.71      463.86     22.57 o
  -1   9  15     1561.56     1653.56     63.60 o
   0   9  15       88.62      118.12     16.60 o
   1   9  15      414.74      389.72     29.73 o
   2   9  15       11.86       75.53     35.10 o
   3   9  15      201.13      202.02     19.41 o
   4   9  15      206.69      217.01     33.22 o
   5   9  15      211.15      175.05     40.22 o
   6   9  15       91.06      114.18     20.04 o
  -6  10  15      126.50      105.18     37.20 o
  -5  10  15      199.26      201.28     44.29 o
  -4  10  15       82.42       96.76     17.20 o
  -3  10  15      120.65      171.19     39.02 o
  -2  10  15      290.69      301.56     30.94 o
  -1  10  15     1090.83     1108.65     33.75 o
   0  10  15      296.01      254.90     23.72 o
   1  10  15      168.24      176.54     27.24 o
   2  10  15       15.72       11.18     25.55 o
   3  10  15       17.14      -15.52     22.74 o
   4  10  15      217.86      235.26     17.95 o
   5  10  15      218.62      250.71     47.02 o
  -5  11  15     2192.56     2147.10     66.03 o
  -4  11  15      354.06      387.05     25.67 o
  -3  11  15      517.49      524.36     22.99 o
  -2  11  15     1977.93     1937.25     90.58 o
  -1  11  15      951.03      932.70     34.71 o
   0  11  15      419.86      429.47     36.64 o
   1  11  15     1165.75     1222.17     60.73 o
   2  11  15        2.97       21.63     34.12 o
   3  11  15     1387.72     1447.54     29.98 o
   4  11  15      816.14      836.32     56.38 o
   5  11  15       37.13      -12.25     45.53 o
  -4  12  15     1444.12     1396.37    130.71 o
  -3  12  15      832.01      802.89     39.69 o
  -2  12  15        0.30      -44.83     44.83 o
  -1  12  15       60.31      118.69     22.09 o
   0  12  15      521.54      573.62     27.64 o
   1  12  15       42.66       97.73     24.72 o
   2  12  15      164.23      122.95     47.67 o
   3  12  15      286.96      361.44     46.12 o
  -2  13  15       75.25      117.61     64.95 o
  -1  13  15       30.51       33.04     34.00 o
   0  13  15       23.41       56.81     28.98 o
   1  13  15      397.42      270.24     31.83 o
   2  13  15        7.04       27.39     37.34 o
  -8   0  16     2673.94     2978.98     68.39 o
  -7   0  16      111.08      132.57     53.22 o
  -6   0  16     5225.28     5256.09    141.28 o
  -5   0  16      174.01      239.11     31.47 o
  -4   0  16      300.91      311.14     25.39 o
  -3   0  16    11097.20    11527.14    175.37 o
  -2   0  16      561.38      581.86     22.09 o
  -1   0  16      626.42      628.10     22.70 o
   0   0  16     1077.58     1043.69     66.14 o
   1   0  16      176.31      206.31     29.83 o
   2   0  16      183.75      258.76     27.98 o
   3   0  16      544.98      551.81     27.87 o
   4   0  16     1481.18     1539.00     41.58 o
   5   0  16     1578.87     1633.41    214.70 o
   6   0  16      621.47      628.35     50.08 o
   7   0  16      593.70      725.87     51.42 o
   8   0  16      869.78      895.38     56.14 o
  -8   1  16      176.75      199.04     32.41 o
  -7   1  16      331.54      311.42     23.27 o
  -6   1  16        0.76       -8.06     16.61 o
  -5   1  16      608.71      704.02     20.60 o
  -4   1  16       72.69       82.52     28.48 o
  -3   1  16        4.01        1.45     23.57 o
  -2   1  16     1325.22     1434.25     24.77 o
  -1   1  16      374.18      328.25     19.80 o
   0   1  16      681.76      648.78     20.94 o
   1   1  16      714.22      710.16     31.71 o
   2   1  16     2079.48     2033.81     36.67 o
   3   1  16       98.69       73.24     24.96 o
   4   1  16       20.61       13.49     21.15 o
   5   1  16       61.10       60.49     20.62 o
   6   1  16      216.30      238.75     46.24 o
   7   1  16      257.38      226.16     47.65 o
   8   1  16        5.33      -34.45    157.25 o
  -8   2  16        9.74        6.04     19.41 o
  -7   2  16       59.08       30.27     19.40 o
  -6   2  16      401.83      439.77     44.71 o
  -5   2  16      208.07      240.06     23.49 o
  -4   2  16       58.17       79.52     31.59 o
  -3   2  16      273.67      251.11     18.15 o
  -2   2  16       30.36       20.87     22.89 o
  -1   2  16      789.57      782.07     20.14 o
   0   2  16      177.97      195.48     19.40 o
   1   2  16        9.19       -9.72     28.97 o
   2   2  16       11.69      -10.50     18.10 o
   3   2  16      298.07      301.79     36.59 o
   4   2  16      182.82      190.14     15.94 o
   5   2  16       42.54       33.49     43.34 o
   6   2  16      112.37      175.78     46.02 o
   7   2  16      149.72      133.65     52.10 o
   8   2  16      246.78      305.27     33.28 o
  -8   3  16      688.36      667.88     63.02 o
  -7   3  16     1001.59      946.15     24.88 o
  -6   3  16      252.40      296.94     25.37 o
  -5   3  16     1532.13     1440.70     49.49 o
  -4   3  16     1096.82     1070.69     33.82 o
  -3   3  16       25.15      -22.35     22.35 o
  -2   3  16     3588.02     3552.14     49.16 o
  -1   3  16     1239.14     1133.22     24.69 o
   0   3  16      774.40      811.45     20.26 o
   1   3  16     3069.65     2887.20     95.33 o
   2   3  16      722.07      665.83     45.49 o
   3   3  16     1712.58     1814.43     35.25 o
   4   3  16      825.73      718.72     63.04 o
   5   3  16       48.44       30.40     13.97 o
   6   3  16     1628.62     1634.87     65.51 o
   7   3  16      606.23      627.97     19.15 o
   8   3  16        8.24       95.56     31.69 o
  -8   4  16      354.71      358.84     35.77 o
  -7   4  16      257.62      222.91     20.53 o
  -6   4  16      451.53      365.46     30.17 o
  -5   4  16       65.65       16.08     24.87 o
  -4   4  16      521.04      543.09     23.67 o
  -3   4  16     1191.09     1159.50     62.25 o
  -2   4  16       17.97       11.11     39.52 o
  -1   4  16     2041.32     2204.36     40.54 o
   0   4  16      682.60      608.68     24.76 o
   1   4  16      108.74       31.00     20.55 o
   2   4  16     1125.49     1153.06     29.72 o
   3   4  16      375.29      385.99     27.55 o
   4   4  16      657.69      599.65     26.48 o
   5   4  16     1043.80      901.32     53.76 o
   6   4  16      581.46      580.09     19.94 o
   7   4  16       87.21       98.23     30.51 o
   8   4  16      195.49       97.07     42.36 o
  -8   5  16       52.54       18.12     34.11 o
  -7   5  16        9.08      -10.93     19.94 o
  -6   5  16       81.85       49.97     18.46 o
  -5   5  16      431.00      404.15     18.84 o
  -4   5  16      136.03      109.72     32.91 o
  -3   5  16       25.37       19.71     14.10 o
  -2   5  16        5.05      -22.73     29.71 o
  -1   5  16       12.08      -17.59     17.59 o
   0   5  16        1.45      -20.92     20.92 o
   1   5  16       76.24      141.27     34.62 o
   2   5  16       43.34        8.69     24.87 o
   3   5  16      106.81      157.83     43.39 o
   4   5  16       60.43      127.42     31.70 o
   5   5  16       44.48       36.64     38.20 o
   6   5  16       63.42       33.97     17.10 o
   7   5  16       93.69       89.83     28.28 o
  -7   6  16      584.23      567.74     27.20 o
  -6   6  16      982.44     1034.18     43.67 o
  -5   6  16      335.37      315.92     17.53 o
  -4   6  16      744.37      727.18     27.73 o
  -3   6  16     1654.55     1655.87     54.68 o
  -2   6  16      172.88      197.48     21.17 o
  -1   6  16     3353.91     3301.79     98.90 o
   0   6  16     1455.67     1392.57     41.59 o
   1   6  16       52.21       62.99     17.66 o
   2   6  16     1042.68     1047.81     41.95 o
   3   6  16      170.25      235.81     38.21 o
   4   6  16      371.50      365.26     29.97 o
   5   6  16      842.38      751.91     51.89 o
   6   6  16       26.67       64.96     27.16 o
   7   6  16      351.81      356.00     22.50 o
  -7   7  16      959.21      928.18     36.58 o
  -6   7  16        1.24      -10.87     28.23 o
  -5   7  16      465.58      477.78     19.20 o
  -4   7  16      330.38      304.86     18.47 o
  -3   7  16       90.57       63.25     25.52 o
  -2   7  16     2145.98     2084.34     64.94 o
  -1   7  16     1981.53     1849.72     32.70 o
   0   7  16      253.97      262.20     35.52 o
   1   7  16      483.59      522.52     31.94 o
   2   7  16      277.74      327.76     20.16 o
   3   7  16     1423.48     1405.76     54.87 o
   4   7  16     1082.05      975.63     33.98 o
   5   7  16       20.39       32.88     18.61 o
   6   7  16      381.42      392.82     29.05 o
   7   7  16      406.26      441.63     63.27 o
  -6   8  16        3.14      -16.26     19.42 o
  -5   8  16        0.33       -3.14     19.92 o
  -4   8  16      147.96      100.77     37.11 o
  -3   8  16        4.28       53.38     16.63 o
  -2   8  16      280.27      290.44     20.26 o
  -1   8  16      370.40      347.77     39.15 o
   0   8  16      199.73      156.10     39.34 o
   1   8  16       65.32      103.33     19.09 o
   2   8  16      162.27      163.36     42.06 o
   3   8  16       80.02       63.04     48.60 o
   4   8  16       20.25       52.61     35.80 o
   5   8  16       15.21       20.71     33.97 o
   6   8  16        1.77      -22.51     22.51 o
  -6   9  16       99.92      117.72     66.43 o
  -5   9  16      726.99      730.71     35.32 o
  -4   9  16      196.57      239.58     24.52 o
  -3   9  16        8.00       14.36     16.01 o
  -2   9  16      945.20      968.78     66.45 o
  -1   9  16      119.99      228.39     18.23 o
   0   9  16      434.85      389.01     16.67 o
   1   9  16      540.84      556.61     29.92 o
   2   9  16        3.98       13.46     13.01 o
   3   9  16      612.84      563.04     34.93 o
   4   9  16      414.97      492.41     20.53 o
   5   9  16      354.19      294.99     32.55 o
   6   9  16      498.67      540.53     24.70 o
  -5  10  16       11.74      -46.63     47.59 o
  -4  10  16     1310.25     1229.38     39.16 o
  -3  10  16     1958.31     1937.06     44.27 o
  -2  10  16      305.67      341.26     46.98 o
  -1  10  16     1882.79     1858.25     80.73 o
   0  10  16      953.96      931.79     21.64 o
   1  10  16      270.17      282.55     18.48 o
   2  10  16     1058.38      956.35     41.29 o
   3  10  16      535.99      559.65     21.43 o
   4  10  16       86.74       74.51     35.56 o
   5  10  16     1295.68     1290.87     70.99 o
  -4  11  16       27.24      112.91     80.06 o
  -3  11  16      282.43      212.50     43.65 o
  -2  11  16       71.74       68.61     16.53 o
  -1  11  16        1.13      -15.00     29.57 o
   0  11  16      127.02      155.10     19.80 o
   1  11  16        4.99       31.46     28.35 o
   2  11  16        3.37       -1.93     42.05 o
   3  11  16       56.56       -8.14     21.42 o
   4  11  16      277.11      325.50     30.69 o
  -3  12  16      523.24      605.74    214.06 o
  -2  12  16       13.97        3.44     43.42 o
  -1  12  16      564.93      623.71     31.07 o
   0  12  16      119.35       48.61     26.70 o
   1  12  16        0.80        2.69     45.17 o
   2  12  16      397.08      430.66     57.33 o
  -8   1  17     1055.39     1087.87     34.55 o
  -7   1  17     2490.76     2476.71     43.26 o
  -6   1  17      345.69      412.94     27.28 o
  -5   1  17     1517.49     1475.76     25.69 o
  -4   1  17       44.35       64.08     24.96 o
  -3   1  17       89.94      137.57     30.31 o
  -2   1  17     3081.00     3013.13     43.08 o
  -1   1  17     1055.85      982.52     24.31 o
   0   1  17       19.33       33.58     24.61 o
   1   1  17     1819.74     2009.50     37.21 o
   2   1  17      150.90      209.54     19.47 o
   3   1  17     1516.00     1594.31     31.71 o
   4   1  17     1664.43     1721.52     36.14 o
   5   1  17        1.58       13.99     16.78 o
   6   1  17      345.36      325.90     21.47 o
   7   1  17      267.88      311.92     32.39 o
   8   1  17        0.41      -52.16     52.16 o
  -8   2  17     1407.19     1401.36     30.46 o
  -7   2  17       16.97       -2.60     19.06 o
  -6   2  17     1775.48     1797.35     47.76 o
  -5   2  17      216.92      301.34     34.69 o
  -4   2  17     3103.09     2930.42     60.09 o
  -3   2  17     3520.97     3628.42     63.36 o
  -2   2  17       25.86       49.09     38.19 o
  -1   2  17     3314.99     3152.42     44.57 o
   0   2  17     2867.46     2946.15     77.87 o
   1   2  17        0.29      -22.87     22.87 o
   2   2  17     2238.48     2253.11     52.32 o
   3   2  17      443.24      483.60     42.97 o
   4   2  17      250.98      324.74     40.23 o
   5   2  17      656.90      726.03     33.82 o
   6   2  17      102.55      178.25     45.26 o
   7   2  17      645.18      632.26     36.33 o
  -8   3  17       13.84       -4.88     46.04 o
  -7   3  17      253.23      287.14     31.11 o
  -6   3  17        1.79      -19.14     32.38 o
  -5   3  17      537.02      468.19     46.60 o
  -4   3  17      323.23      290.88     23.15 o
  -3   3  17      538.90      575.43     28.93 o
  -2   3  17       52.68        7.42     33.08 o
  -1   3  17      751.05      816.81     26.61 o
   0   3  17       55.12       96.28     16.68 o
   1   3  17      508.76      491.20     19.96 o
   2   3  17       37.90       50.35     52.58 o
   3   3  17       71.71       85.29     29.02 o
   4   3  17        9.76       26.28     24.97 o
   5   3  17       16.41       31.48     47.93 o
   6   3  17      338.90      343.23     23.27 o
   7   3  17      165.08      142.97     23.59 o
  -7   4  17        5.11        5.97     30.54 o
  -6   4  17      520.79      577.10     39.74 o
  -5   4  17      358.35      298.65     40.44 o
  -4   4  17       34.43       22.77     44.57 o
  -3   4  17      871.98      940.39     24.33 o
  -2   4  17      374.46      404.09     29.05 o
  -1   4  17       56.84       66.45     25.19 o
   0   4  17      440.69      474.05     25.05 o
   1   4  17       59.10       51.30     21.05 o
   2   4  17     1321.63     1358.17     32.57 o
   3   4  17      811.63      778.89     39.11 o
   4   4  17       42.89       33.22     18.22 o
   5   4  17      407.00      358.89     23.24 o
   6   4  17       33.52       16.55     15.57 o
   7   4  17      382.09      323.46     84.50 o
  -7   5  17     1840.62     1685.55     69.00 o
  -6   5  17        0.59        6.92     50.26 o
  -5   5  17     2043.15     1992.05     45.22 o
  -4   5  17      177.98      225.02     26.68 o
  -3   5  17      256.42      220.10     22.49 o
  -2   5  17     1789.09     1755.66     38.26 o
  -1   5  17      827.64      813.73     26.67 o
   0   5  17       57.78       19.66     22.07 o
   1   5  17     2126.66     2319.07     42.91 o
   2   5  17      293.55      270.47     18.94 o
   3   5  17      498.31      565.02     48.87 o
   4   5  17      589.71      499.94     36.62 o
   5   5  17       15.01      -30.29     30.29 o
   6   5  17      538.89      494.35     80.26 o
   7   5  17      918.25      804.41     34.44 o
  -7   6  17       10.11       27.88     31.09 o
  -6   6  17      525.55      426.45     18.99 o
  -5   6  17       25.21       58.65     33.79 o
  -4   6  17      477.67      532.34     39.48 o
  -3   6  17      261.58      278.83     34.29 o
  -2   6  17       25.28       25.18     26.08 o
  -1   6  17      577.67      586.90     23.34 o
   0   6  17      734.98      738.30     23.62 o
   1   6  17      558.55      551.40     23.96 o
   2   6  17      169.06      218.23     30.72 o
   3   6  17      115.62      105.56     56.85 o
   4   6  17       41.34       29.65     34.09 o
   5   6  17      182.37      218.91     18.25 o
   6   6  17       74.25       84.86     49.12 o
  -6   7  17        6.77       16.41     22.74 o
  -5   7  17       91.49      136.73     26.08 o
  -4   7  17       85.44       21.77     15.16 o
  -3   7  17      123.98      141.31     30.99 o
  -2   7  17      195.69      205.86     31.45 o
  -1   7  17     1044.79     1132.61     50.69 o
   0   7  17        4.53      -10.39     19.63 o
   1   7  17      117.08      130.93     34.38 o
   2   7  17      297.30      421.75     20.80 o
   3   7  17       30.07       41.97     27.84 o
   4   7  17      229.38      209.25     43.74 o
   5   7  17       59.46       55.79     25.08 o
   6   7  17      122.51      122.71     47.28 o
  -6   8  17     1892.75     1738.08     41.68 o
  -5   8  17      894.27      831.02     43.33 o
  -4   8  17     1105.52     1029.94     34.78 o
  -3   8  17     1015.50     1054.41     66.22 o
  -2   8  17       14.83      -35.01     35.01 o
  -1   8  17     1357.58     1271.19     48.61 o
   0   8  17     2415.49     2392.24     41.71 o
   1   8  17       67.95       34.20     40.18 o
   2   8  17      423.22      495.34     21.20 o
   3   8  17     1145.52     1214.32     57.97 o
   4   8  17       61.52       40.92     16.36 o
   5   8  17      779.08      740.75     42.90 o
   6   8  17      230.45      253.79     24.26 o
  -5   9  17      141.21      179.23     29.05 o
  -4   9  17      177.60      213.05     22.66 o
  -3   9  17       21.27       96.31     29.33 o
  -2   9  17      262.88      206.23     22.56 o
  -1   9  17       78.17      124.58     30.97 o
   0   9  17      195.82      210.91     17.90 o
   1   9  17      681.82      575.34     40.16 o
   2   9  17      108.19      107.68     23.88 o
   3   9  17      126.59      115.19     32.74 o
   4   9  17      100.72       95.97     18.95 o
   5   9  17       29.94      175.95     92.28 o
  -4  10  17       13.62       66.48     46.92 o
  -3  10  17      359.70      336.39     31.27 o
  -2  10  17       23.71        8.96     16.79 o
  -1  10  17       80.12      127.15     44.33 o
   0  10  17       39.16      -21.63     25.97 o
   1  10  17       22.81       83.90     21.51 o
   2  10  17       46.24       57.53     32.51 o
   3  10  17       37.97       63.21     21.82 o
   4  10  17       14.47       96.22     29.14 o
  -3  11  17      158.27       46.89     57.81 o
  -2  11  17      911.83      876.51     45.24 o
  -1  11  17     1199.45     1237.15     56.04 o
   0  11  17      116.05      154.31     49.56 o
   1  11  17     1464.04     1562.22     33.36 o
   2  11  17      697.09      778.62     66.77 o
   3  11  17      142.63       98.29     30.42 o
  -1  12  17       86.71       32.46     27.09 o
   0  12  17      611.76      662.20     31.37 o
   1  12  17       16.14      -11.28     24.49 o
  -7   0  18       16.50       16.13     26.64 o
  -6   0  18      512.05      511.47     41.11 o
  -5   0  18     3086.61     3005.20     90.39 o
  -4   0  18      452.63      453.72     24.82 o
  -3   0  18      858.46      878.68     28.21 o
  -2   0  18       20.10       10.80     43.75 o
  -1   0  18     1805.53     1814.41     71.52 o
   0   0  18     1106.36     1213.53     41.61 o
   1   0  18      918.39      910.53     39.10 o
   2   0  18      107.84      140.10     40.44 o
   3   0  18     1218.24     1295.39     41.11 o
   4   0  18       31.42       39.83     24.36 o
   5   0  18     1918.00     1917.62     48.19 o
   6   0  18      786.10      933.16     56.75 o
   7   0  18       96.07      111.07     48.24 o
  -7   1  18      664.28      731.34     31.22 o
  -6   1  18        1.88       11.52     25.59 o
  -5   1  18       16.19       -1.57     28.66 o
  -4   1  18     1194.25     1148.81     37.00 o
  -3   1  18       37.35       -5.33     20.85 o
  -2   1  18     1006.36      964.08     23.23 o
  -1   1  18      818.11      782.17     23.76 o
   0   1  18        3.44       28.62     49.55 o
   1   1  18      963.29     1044.07     28.13 o
   2   1  18      337.04      328.72     21.45 o
   3   1  18       11.06      -12.58     21.34 o
   4   1  18      355.33      397.43     22.92 o
   5   1  18      155.63      159.17     29.86 o
   6   1  18       22.99       15.76     18.53 o
   7   1  18       27.82       76.52     31.17 o
  -7   2  18       75.48       91.99     26.05 o
  -6   2  18       38.30       12.02     22.75 o
  -5   2  18      653.05      641.73     28.83 o
  -4   2  18     1123.34     1066.03     26.66 o
  -3   2  18       85.49       62.46     18.07 o
  -2   2  18      207.01      221.32     27.99 o
  -1   2  18      491.04      559.29     18.97 o
   0   2  18      684.33      726.36     43.49 o
   1   2  18       58.45       36.14     43.24 o
   2   2  18        7.40      -29.95     34.61 o
   3   2  18      746.61      863.44     25.15 o
   4   2  18       17.19       52.36     16.89 o
   5   2  18      646.28      564.35     18.38 o
   6   2  18       57.82       62.67     29.38 o
   7   2  18       60.58       79.22     42.31 o
  -7   3  18     1646.79     1563.73     54.35 o
  -6   3  18      181.82      248.80     47.76 o
  -5   3  18      405.96      441.34     21.23 o
  -4   3  18     1224.85     1201.93     29.59 o
  -3   3  18      145.88      186.37     27.68 o
  -2   3  18     2190.58     2037.74     48.59 o
  -1   3  18      227.68      286.47     33.29 o
   0   3  18       56.37       -0.26     37.39 o
   1   3  18     2432.68     2450.90     53.22 o
   2   3  18      412.02      430.42     22.99 o
   3   3  18       88.77      169.84     45.88 o
   4   3  18      631.15      640.17     30.77 o
   5   3  18      435.02      438.63     28.49 o
   6   3  18      409.12      426.05     33.96 o
   7   3  18      275.48      375.80     47.42 o
  -7   4  18       11.19       22.86     29.80 o
  -6   4  18      171.33      131.16     25.77 o
  -5   4  18      157.37      225.37     37.32 o
  -4   4  18       66.80      200.82     28.28 o
  -3   4  18     1605.93     1627.90     63.87 o
  -2   4  18      253.51      301.20     19.78 o
  -1   4  18      541.94      606.34     33.67 o
   0   4  18     1755.33     1818.12     31.82 o
   1   4  18       67.57      118.41     22.75 o
   2   4  18      523.19      691.54     30.45 o
   3   4  18      177.07      183.76     30.56 o
   4   4  18       38.84      -20.90     25.00 o
   5   4  18      588.32      598.46     41.63 o
   6   4  18       83.89       81.79     27.92 o
   7   4  18        3.70       39.57     42.90 o
  -7   5  18      103.05      145.00     37.19 o
  -6   5  18       33.05       16.33     48.68 o
  -5   5  18      504.89      540.25     31.49 o
  -4   5  18      267.87      215.25     26.95 o
  -3   5  18        0.03      -25.14     25.14 o
  -2   5  18      671.69      658.36     43.17 o
  -1   5  18      331.10      364.81     19.04 o
   0   5  18      104.48      113.82     41.14 o
   1   5  18      453.16      472.15     58.49 o
   2   5  18        0.76        6.98     35.13 o
   3   5  18       11.50      -10.39     31.02 o
   4   5  18        3.08       13.06     11.20 o
   5   5  18       29.78      -21.92     35.56 o
   6   5  18        0.94       28.55     26.27 o
  -6   6  18     1275.16     1236.74     62.69 o
  -5   6  18      787.28      791.21     23.31 o
  -4   6  18       37.82      100.07     29.30 o
  -3   6  18     2343.86     2190.02     37.21 o
  -2   6  18       34.16        3.17     35.86 o
  -1   6  18     1486.78     1384.23     71.79 o
   0   6  18     3409.01     3397.40     49.83 o
   1   6  18       49.62       65.88     48.50 o
   2   6  18      833.75      865.08     37.50 o
   3   6  18      651.57      672.48     45.94 o
   4   6  18       40.89       69.81     36.99 o
   5   6  18      878.49      868.59     49.50 o
   6   6  18      135.51      198.64     41.01 o
  -6   7  18       12.14        1.39     25.48 o
  -5   7  18      402.04      435.11     36.81 o
  -4   7  18      931.59      870.51     35.47 o
  -3   7  18      404.65      415.45     31.86 o
  -2   7  18      557.14      577.20     31.14 o
  -1   7  18      269.50      296.50     31.73 o
   0   7  18      177.96      193.59     62.41 o
   1   7  18      608.21      704.04     31.77 o
   2   7  18      382.96      460.31     49.22 o
   3   7  18       54.57       37.55     17.66 o
   4   7  18      953.76      955.41     26.82 o
   5   7  18        3.68       26.25     43.18 o
  -5   8  18       32.17        2.39     19.06 o
  -4   8  18       13.52       19.43     27.78 o
  -3   8  18       12.14       35.92     38.43 o
  -2   8  18       36.70       69.25     16.29 o
  -1   8  18        7.25      -16.02     16.02 o
   0   8  18      282.39      280.91     25.96 o
   1   8  18       24.93       50.71     19.77 o
   2   8  18        0.05       22.00     32.48 o
   3   8  18       48.04      125.20     20.79 o
   4   8  18        0.01       -0.44     33.87 o
   5   8  18        0.09      -18.88     33.05 o
  -4   9  18      704.14      663.01     64.52 o
  -3   9  18      246.51      286.24     31.86 o
  -2   9  18     1517.58     1317.39     66.84 o
  -1   9  18      495.58      542.16     27.37 o
   0   9  18      152.49      117.60     17.50 o
   1   9  18     1477.26     1354.37     30.10 o
   2   9  18      293.48      363.39     60.83 o
   3   9  18      417.55      397.43     23.73 o
   4   9  18      996.71     1134.20     55.16 o
  -3  10  18     1005.78      867.87     62.35 o
  -2  10  18       16.52      -16.32     18.04 o
  -1  10  18     1014.88      951.42     65.72 o
   0  10  18      583.22      540.76     25.08 o
   1  10  18        3.34        6.68     28.09 o
   2  10  18      622.67      622.33     50.86 o
   3  10  18      964.57      979.27     36.84 o
  -2  11  18      449.16      481.37     37.15 o
  -1  11  18       81.04       67.68     24.91 o
   0  11  18        9.74       21.49     34.54 o
   1  11  18       23.61       -8.21     34.21 o
  -7   1  19     1702.74     1687.10     70.87 o
  -6   1  19     1164.79     1253.02     30.96 o
  -5   1  19      234.54      300.98     21.60 o
  -4   1  19     1712.90     1641.18     38.75 o
  -3   1  19        1.21       -4.73     26.24 o
  -2   1  19      715.21      736.98     50.00 o
  -1   1  19      610.66      613.60     38.64 o
   0   1  19        1.96      -16.66     33.22 o
   1   1  19     1380.70     1360.10     32.62 o
   2   1  19      285.23      384.79     23.09 o
   3   1  19      331.18      310.02     20.83 o
   4   1  19      758.91      915.39     53.40 o
   5   1  19       10.71       22.57     38.98 o
   6   1  19      357.59      332.39     37.93 o
  -7   2  19      254.40      334.22     39.53 o
  -6   2  19      725.31      781.14     54.56 o
  -5   2  19      686.72      678.16     23.27 o
  -4   2  19      141.15      196.88     20.82 o
  -3   2  19      925.51      950.65     38.77 o
  -2   2  19      581.45      551.66     21.63 o
  -1   2  19      508.69      480.76     41.88 o
   0   2  19     1267.18     1157.19     90.74 o
   1   2  19       96.03       74.20     21.85 o
   2   2  19     1519.10     1428.44     32.11 o
   3   2  19      853.86      874.37     41.01 o
   4   2  19        0.96      -20.66     27.78 o
   5   2  19      655.01      638.71     56.52 o
   6   2  19     1132.97     1010.99     30.01 o
  -6   3  19       51.02       50.23     31.20 o
  -5   3  19      323.20      367.45     22.85 o
  -4   3  19       41.85       97.53     19.54 o
  -3   3  19      167.37      193.73     19.20 o
  -2   3  19      182.14      275.13     18.79 o
  -1   3  19       85.81      118.19     52.17 o
   0   3  19      307.18      247.81     39.60 o
   1   3  19      503.59      584.81     55.65 o
   2   3  19      194.68      134.64     41.15 o
   3   3  19       15.49      -14.74     25.62 o
   4   3  19      181.06      224.70     60.28 o
   5   3  19       55.94      113.06     81.27 o
   6   3  19       38.85      -24.24     80.14 o
  -6   4  19      592.02      609.45     23.99 o
  -5   4  19      544.43      554.13     40.68 o
  -4   4  19        8.31       15.58     19.48 o
  -3   4  19      185.64      283.11     49.73 o
  -2   4  19      111.95      159.99     20.47 o
  -1   4  19      833.77      929.12     37.88 o
   0   4  19      400.56      429.79     20.13 o
   1   4  19        3.26      -18.88     50.04 o
   2   4  19      692.36      653.16     69.74 o
   3   4  19      405.41      414.54     41.32 o
   4   4  19        8.57       30.64     32.19 o
   5   4  19      134.88       90.11     26.32 o
   6   4  19      653.06      653.94     33.67 o
  -6   5  19       71.43       94.22     32.58 o
  -5   5  19      591.71      523.20     38.97 o
  -4   5  19     1436.69     1417.80     31.38 o
  -3   5  19       58.11      111.84     25.52 o
  -2   5  19      583.37      650.92     24.39 o
  -1   5  19     1088.15     1133.94     27.76 o
   0   5  19       28.71       29.26     43.68 o
   1   5  19     2043.44     2273.87     83.17 o
   2   5  19      625.04      685.07     63.46 o
   3   5  19       28.55       64.37     25.22 o
   4   5  19      313.51      368.28     19.81 o
   5   5  19      303.81      316.04     80.40 o
   6   5  19      239.70      273.75     81.78 o
  -5   6  19      455.26      566.27     51.19 o
  -4   6  19       77.26        6.12     24.24 o
  -3   6  19       97.13       20.51     21.41 o
  -2   6  19       10.91      -10.72     24.86 o
  -1   6  19        7.01       32.03     23.50 o
   0   6  19      221.84      209.78     34.65 o
   1   6  19       17.96        6.87     30.23 o
   2   6  19       37.44       87.19     27.82 o
   3   6  19      243.88      282.39     46.04 o
   4   6  19        0.05       34.23     12.77 o
   5   6  19      153.27      243.39     33.20 o
  -5   7  19       10.65        7.78     27.12 o
  -4   7  19      213.13      260.22     33.18 o
  -3   7  19        1.28       29.95     14.73 o
  -2   7  19       15.41       -5.61     31.41 o
  -1   7  19       23.05       35.04     21.99 o
   0   7  19      598.60      636.24     52.02 o
   1   7  19      537.99      518.94     23.23 o
   2   7  19       29.14       79.72     50.55 o
   3   7  19      131.75      103.51     30.84 o
   4   7  19      262.58      311.16     22.48 o
   5   7  19        3.36       48.75     30.27 o
  -4   8  19      327.51      268.51     34.18 o
  -3   8  19     1510.43     1515.97     68.43 o
  -2   8  19      298.23      336.19     23.09 o
  -1   8  19       21.26      -37.85     37.85 o
   0   8  19      983.97      947.41     61.24 o
   1   8  19      192.65      218.63     51.28 o
   2   8  19      133.07      161.24     32.73 o
   3   8  19     1121.07     1132.47     30.24 o
   4   8  19      127.53      186.08     50.88 o
  -3   9  19       20.78      -25.29     25.29 o
  -2   9  19      317.34      340.50     49.19 o
  -1   9  19      315.03      340.57     41.50 o
   0   9  19       68.92       83.84     30.77 o
   1   9  19      539.86      524.97     26.20 o
   2   9  19      218.32      214.11     43.46 o
   3   9  19       38.74       89.73     36.68 o
  -2  10  19        9.76       29.40     66.48 o
  -1  10  19        3.69      -37.96     37.96 o
   0  10  19       12.90       17.82     24.59 o
   1  10  19        3.20        9.26     26.13 o
  -6   0  20     1530.98     1524.03     40.34 o
  -5   0  20     1389.39     1361.01     35.84 o
  -4   0  20      163.85      154.04     32.93 o
  -3   0  20     1711.26     1717.29    100.91 o
  -2   0  20      743.59      753.49     41.36 o
  -1   0  20      721.64      949.11     42.73 o
   0   0  20     2456.74     2496.44    121.00 o
   1   0  20     2313.14     2204.86     72.24 o
   2   0  20       32.09        5.57     77.08 o
   3   0  20     1683.89     1529.10     45.63 o
   4   0  20      280.50      355.52    104.57 o
   5   0  20      876.54      847.85     33.50 o
  -6   1  20       45.92       88.25     22.36 o
  -5   1  20      154.71      216.96     56.88 o
  -4   1  20      590.51      650.42     50.34 o
  -3   1  20      558.55      480.74     21.34 o
  -2   1  20       70.14       82.27     36.88 o
  -1   1  20      417.70      359.81     23.58 o
   0   1  20        8.44      -17.84     66.67 o
   1   1  20      394.42      430.97     45.75 o
   2   1  20      235.04      254.20     45.22 o
   3   1  20        4.52      -25.41     25.41 o
   4   1  20      388.05      361.26     58.26 o
   5   1  20      109.26      123.55     18.60 o
  -6   2  20      790.86      786.98     26.41 o
  -5   2  20      204.85      275.67     41.57 o
  -4   2  20      181.88      141.09     43.26 o
  -3   2  20      475.36      490.64     22.57 o
  -2   2  20       33.63        6.63     41.11 o
  -1   2  20       53.09       21.44     20.07 o
   0   2  20       10.09       84.29     56.15 o
   1   2  20      227.05      246.79     23.11 o
   2   2  20        2.96      -28.58     28.58 o
   3   2  20       86.09       75.93     26.28 o
   4   2  20      257.25      226.02     19.72 o
   5   2  20      236.34      228.82     50.10 o
  -6   3  20      568.80      547.46     39.41 o
  -5   3  20      250.25      255.80     33.96 o
  -4   3  20      901.55      943.06     44.01 o
  -3   3  20      288.75      322.06     20.06 o
  -2   3  20      536.45      555.77     21.60 o
  -1   3  20     2542.72     2525.14     55.27 o
   0   3  20      198.43      198.21     16.17 o
   1   3  20     1139.16     1211.83     77.23 o
   2   3  20      884.88      866.81     29.85 o
   3   3  20       35.34       86.36     32.79 o
   4   3  20     1330.06     1430.11     64.03 o
   5   3  20       48.17       -0.15     27.92 o
  -5   4  20      172.54      175.29     20.99 o
  -4   4  20        9.64       71.78     42.31 o
  -3   4  20      458.82      446.02     41.05 o
  -2   4  20     1084.48     1086.36     39.39 o
  -1   4  20       80.60       91.97     45.21 o
   0   4  20      791.02      797.45     44.73 o
   1   4  20       30.92       39.61     35.25 o
   2   4  20       48.31       51.96     28.12 o
   3   4  20      449.18      418.75     29.97 o
   4   4  20        2.48        4.51     15.34 o
   5   4  20       11.93       57.53     90.44 o
  -5   5  20      233.80      295.25     58.83 o
  -4   5  20       46.11       78.64     25.35 o
  -3   5  20       46.07       40.78     22.25 o
  -2   5  20       55.71       14.98     19.63 o
  -1   5  20      691.19      652.58     26.24 o
   0   5  20        2.29       42.14     17.30 o
   1   5  20       22.29       14.75     28.35 o
   2   5  20       58.90       50.48     30.90 o
   3   5  20        2.51      -17.01     17.01 o
   4   5  20      180.29      220.08     53.51 o
   5   5  20       49.33      164.31     37.24 o
  -5   6  20      908.27      780.67     32.18 o
  -4   6  20        4.49       28.99     21.47 o
  -3   6  20      718.74      743.62     30.13 o
  -2   6  20     1138.43     1210.78     29.04 o
  -1   6  20      237.66      286.98     32.89 o
   0   6  20     1183.81     1174.07     57.98 o
   1   6  20       32.64      -12.35     32.35 o
   2   6  20      271.43      318.00     22.32 o
   3   6  20     1443.92     1389.40     32.16 o
   4   6  20       41.74       53.71     84.45 o
  -4   7  20     1278.18     1194.90     70.97 o
  -3   7  20        7.50       28.11     24.02 o
  -2   7  20     1138.11     1002.88     34.39 o
  -1   7  20      959.63      986.33     29.48 o
   0   7  20       49.97      -28.68     33.95 o
   1   7  20      738.22      772.06     46.59 o
   2   7  20      333.29      357.40     22.58 o
   3   7  20        2.78      -13.20     26.68 o
   4   7  20     1130.98     1105.90     65.32 o
  -3   8  20        1.69      -19.45     38.41 o
  -2   8  20       30.48       19.19     29.88 o
  -1   8  20        1.11      -23.69     23.69 o
   0   8  20      173.63      238.60     25.42 o
   1   8  20        4.60       80.79     26.64 o
   2   8  20        2.07       18.15     26.13 o
   3   8  20        0.02       -8.73    117.82 o
  -2   9  20      587.63      495.68     31.59 o
  -1   9  20     1028.84     1030.45     98.74 o
   0   9  20       75.45       98.91     25.18 o
   1   9  20      181.01      269.00     46.48 o
  -5   1  21       91.41      119.88     31.04 o
  -4   1  21     1033.65     1004.87     44.15 o
  -3   1  21       15.13       15.77     37.02 o
  -2   1  21       37.77       59.72     52.36 o
  -1   1  21      388.35      380.82     29.07 o
   0   1  21        2.32      -41.65     41.65 o
   1   1  21      801.85      863.61     84.86 o
   2   1  21      694.79      730.60     40.81 o
   3   1  21      189.91      192.44     49.00 o
   4   1  21      717.53      698.96     77.39 o
   5   1  21      354.89      463.73     37.06 o
  -5   2  21     1027.56      951.92     57.01 o
  -4   2  21        3.15      -20.53     20.53 o
  -3   2  21      297.40      270.78     20.06 o
  -2   2  21      234.83      334.35     21.15 o
  -1   2  21      413.00      447.00     44.75 o
   0   2  21      817.86      822.67     28.90 o
   1   2  21      501.74      575.54     25.74 o
   2   2  21      444.91      479.34     45.87 o
   3   2  21      230.77      232.92     47.38 o
   4   2  21       64.23      128.79     53.13 o
   5   2  21      267.26      422.32     38.11 o
  -5   3  21      115.72      188.64     43.82 o
  -4   3  21       49.65      164.30     42.91 o
  -3   3  21        1.34       39.32     24.77 o
  -2   3  21        6.62      -26.13     61.60 o
  -1   3  21      121.47      159.11     26.40 o
   0   3  21        5.29       32.63     35.19 o
   1   3  21        2.33        7.62     22.42 o
   2   3  21       19.26      -31.25     31.25 o
   3   3  21        6.07       49.04     43.38 o
   4   3  21       23.90       22.50     22.80 o
   5   3  21       82.86      135.48     35.88 o
  -5   4  21      858.11      861.04     73.48 o
  -4   4  21       20.66      148.28     52.07 o
  -3   4  21      163.65      186.15     22.19 o
  -2   4  21      332.40      369.80     37.83 o
  -1   4  21       36.27      -27.65     31.46 o
   0   4  21     1145.50     1200.87     44.23 o
   1   4  21      199.60      214.07     34.25 o
   2   4  21       26.75       50.41     22.25 o
   3   4  21      499.67      577.22     33.23 o
   4   4  21       91.38       94.06     24.97 o
  -4   5  21     1150.53     1047.39     85.90 o
  -3   5  21      455.64      479.41     23.00 o
  -2   5  21      149.16      198.80     48.16 o
  -1   5  21     1011.54     1088.07     36.32 o
   0   5  21        4.68       47.37     17.51 o
   1   5  21      940.39      929.28     38.42 o
   2   5  21      839.29      878.44     33.86 o
   3   5  21       16.84       -1.76     50.24 o
   4   5  21      319.26      413.52     48.42 o
  -3   6  21      264.05      255.49     26.03 o
  -2   6  21        5.60        9.23     40.10 o
  -1   6  21       12.30      114.40     22.21 o
   0   6  21        9.44        3.66     44.93 o
   1   6  21      121.92       55.86     36.85 o
   2   6  21      152.53      160.15     29.82 o
   3   6  21      136.00      155.65     49.79 o
  -3   7  21       62.01      122.47     28.15 o
  -2   7  21       12.56       22.26     28.62 o
  -1   7  21      291.15      340.07     32.03 o
   0   7  21      119.34      133.91     90.06 o
   1   7  21      424.51      450.66     77.44 o
   2   7  21      293.88      354.59     58.95 o
  -1   8  21       13.00       92.55     82.75 o
   0   8  21      463.67      461.07     39.75 o
   1   8  21      237.95      287.89    162.48 o
  -4   0  22      295.09      349.71     51.80 o
  -3   0  22     2827.39     2768.66     73.60 o
  -2   0  22      154.17      147.63    117.44 o
  -1   0  22       54.13      108.67    115.20 o
   0   0  22      328.54      386.67     36.81 o
   1   0  22      357.85      378.63     80.47 o
   2   0  22       47.74       63.36     42.70 o
   3   0  22     1575.64     1617.56     67.75 o
   4   0  22      831.34      716.59     45.42 o
  -4   1  22      434.47      432.30     29.02 o
  -3   1  22      822.66      786.98     49.03 o
  -2   1  22        6.85      132.45     33.77 o
  -1   1  22      287.10      289.74     49.38 o
   0   1  22      108.70       93.06     24.21 o
   1   1  22       23.08      -26.93     44.61 o
   2   1  22      552.37      486.49     38.58 o
   3   1  22        0.60       98.96     29.34 o
   4   1  22       95.81      -18.08     34.26 o
  -4   2  22       81.85       59.61     63.02 o
  -3   2  22      522.04      479.11     22.44 o
  -2   2  22       73.91       44.88     18.72 o
  -1   2  22       15.55       -8.70     40.46 o
   0   2  22        7.64        6.36     38.14 o
   1   2  22       25.58      -23.66     23.66 o
   2   2  22       19.71      -28.83     49.48 o
   3   2  22      162.82      244.16    143.30 o
   4   2  22        1.38      -26.49     33.08 o
  -4   3  22      941.44      979.56    108.19 o
  -3   3  22      669.40      702.90     31.43 o
  -2   3  22      179.49      164.75     20.69 o
  -1   3  22      459.04      454.85     47.09 o
   0   3  22       17.47      -22.55     32.95 o
   1   3  22      453.83      476.64     49.11 o
   2   3  22     1032.62     1105.02     44.85 o
   3   3  22       60.56        5.67     47.76 o
  -3   4  22      160.85       17.79     34.10 o
  -2   4  22      309.66      290.33     65.83 o
  -1   4  22       72.21       83.34     67.22 o
   0   4  22      366.43      352.33     35.18 o
   1   4  22      100.98       25.15     34.92 o
   2   4  22      177.61      231.01     45.72 o
   3   4  22      593.68      522.11     40.84 o
  -3   5  22        0.75      -37.83     37.83 o
  -2   5  22        2.51       22.96     22.84 o
  -1   5  22        3.33       12.13     51.58 o
   0   5  22      257.16      230.28     41.12 o
   1   5  22      477.57      774.11     62.57 o
   2   5  22      201.40       97.14     38.85 o
  -2   6  22     1222.40     1135.46     81.65 o
  -1   6  22       92.48      140.05     38.69 o
   0   6  22      354.59      394.00     35.41 o
   1   6  22      276.57      339.98     45.14 o
  -3   1  23      861.89      744.96     43.90 o
  -2   1  23      340.91      210.17     34.52 o
  -1   1  23      667.89      516.02    246.34 o
   0   1  23      242.24      294.53     40.18 o
   1   1  23      172.35      118.44     60.85 o
   2   1  23      363.83      409.74     45.47 o
  -3   2  23      324.00      328.28     25.96 o
  -2   2  23      930.49      770.99     65.36 o
  -1   2  23       93.92      102.83     61.97 o
   0   2  23      374.64      428.46    153.36 o
   1   2  23      239.89      270.81     68.19 o
   2   2  23       28.73      124.01    154.60 o
  -2   3  23       52.11      180.20     83.40 o
  -1   3  23        9.68      -75.22     75.22 o
   0   3  23        5.91       98.57    144.17 o
   1   3  23      111.10      199.91    141.43 o
   2   3  23        2.17       22.81     81.88 o
  -1   4  23      179.57      233.67     42.88 o
   0   4  23      326.34      470.63     63.01 o
   1   4  23       51.13      -43.29     52.70 o
 
